# Supplementary material for: Low levels of exosomal-miRNAs in maternal blood are associated with early pregnancy loss in cloned cattle
Source: Sci Rep. 2017 Oct 30;7:14319. doi: 10.1038/s41598-017-14616-1 (PMC5662615; doi:10.1038/s41598-017-14616-1)
Supplement: Supplementary file 2 — Supplementary Dataset 2 [file 41598_2017_14616_MOESM2_ESM.xls]

## Sheet: Plan1
Category	Term	Count	%	PValue	Genes	List Total	Pop Hits	Pop Total	Fold Enrichment	Bonferroni	Benjamini	FDR
KEGG_PATHWAY	hsa05214:Glioma	25	0.834725	1.70853e-05	ENST00000331163, ENST00000216373, ENST00000346618, ENST00000291295, ENST00000354513, ENST00000361729, ENST00000275493, ENST00000268035, ENST00000227507, ENST00000445399, ENST00000296402, ENST00000257290, ENST00000477593, ENST00000366539, ENST00000312990, ENST00000369535, ENST00000244741, ENST00000420246, ENST00000371953, ENST00000375835, ENST00000337514, ENST00000426016, ENST00000265734, ENST0000…	815	63	5085	2.4759	0.00315582	0.000451442	0.021139
KEGG_PATHWAY	hsa05211:Renal cell carcinoma	27	0.901503	1.30493e-05	ENST00000331163, ENST00000216373, ENST00000323441, ENST00000398970, ENST00000445399, ENST00000345075, ENST00000263734, ENST00000262995, ENST00000477593, ENST00000366539, ENST00000369535, ENST00000378423, ENST00000366641, ENST00000250559, ENST00000374746, ENST00000256474, ENST00000250457, ENST00000366930, ENST00000372189, ENST00000262367, ENST00000426016, ENST00000372067, ENST00000369709, ENST0000…	815	70	5085	2.40657	0.00241122	0.00048271	0.0161457
KEGG_PATHWAY	hsa05218:Melanoma	27	0.901503	1.75194e-05	ENST00000331163, ENST00000360966, ENST00000346618, ENST00000361729, ENST00000354513, ENST00000275493, ENST00000268035, ENST00000456523, ENST00000227507, ENST00000328528, ENST00000257290, ENST00000477593, ENST00000382353, ENST00000366539, ENST00000312990, ENST00000264664, ENST00000369535, ENST00000244741, ENST00000420246, ENST00000168712, ENST00000371953, ENST00000267843, ENST00000337514, ENST0000…	815	71	5085	2.37268	0.00323588	0.000405058	0.0216761
KEGG_PATHWAY	hsa04320:Dorso-ventral axis formation	9	0.300501	0.0358204	ENST00000345075, ENST00000216373, ENST00000360214, ENST00000450751, ENST00000256646, ENST00000353250, ENST00000275493, ENST00000426016, ENST00000256078	815	25	5085	2.24613	0.998827	0.190134	36.3244
KEGG_PATHWAY	hsa05219:Bladder cancer	15	0.500835	0.00423528	ENST00000369535, ENST00000346618, ENST00000244741, ENST00000261891, ENST00000420246, ENST00000361729, ENST00000275493, ENST00000340107, ENST00000260356, ENST00000227507, ENST00000219070, ENST00000372067, ENST00000312990, ENST00000251849, ENST00000256078	815	42	5085	2.22831	0.543968	0.0384989	5.11627
KEGG_PATHWAY	hsa04350:TGF-beta signaling pathway	31	1.03506	1.59925e-05	ENST00000426431, ENST00000338008, ENST00000372037, ENST00000262160, ENST00000359013, ENST00000243349, ENST00000204604, ENST00000242208, ENST00000399799, ENST00000361368, ENST00000481195, ENST00000379378, ENST00000257963, ENST00000256759, ENST00000366787, ENST00000262133, ENST00000266646, ENST00000378827, ENST00000260356, ENST00000262158, ENST00000374574, ENST00000370830, ENST00000262435, ENST0000…	815	87	5085	2.22319	0.00295427	0.000492985	0.0197871
KEGG_PATHWAY	hsa04115:p53 signaling pathway	24	0.801336	0.000215475	ENST00000341983, ENST00000261254, ENST00000391947, ENST00000244741, ENST00000420246, ENST00000421351, ENST00000395284, ENST00000451788, ENST00000260356, ENST00000262643, ENST00000360566, ENST00000311417, ENST00000371953, ENST00000316355, ENST00000227507, ENST00000372991, ENST00000252506, ENST00000337514, ENST00000340828, ENST00000393585, ENST00000265734, ENST00000312990, ENST00000305921, ENST0000…	815	68	5085	2.20209	0.039083	0.00361773	0.266299
KEGG_PATHWAY	hsa04310:Wnt signaling pathway	50	1.66945	2.89313e-07	ENST00000399799, ENST00000296933, ENST00000296402, ENST00000371019, ENST00000329524, ENST00000481195, ENST00000354436, ENST00000293549, ENST00000407008, ENST00000448083, ENST00000290015, ENST00000430710, ENST00000284523, ENST00000377263, ENST00000355485, ENST00000290167, ENST00000315872, ENST00000261798, ENST00000268459, ENST00000296257, ENST00000374182, ENST00000262367, ENST00000324501, ENST0000…	815	151	5085	2.06598	5.35214e-05	1.78408e-05	0.00035799
KEGG_PATHWAY	hsa05210:Colorectal cancer	27	0.901503	0.000427944	ENST00000216373, ENST00000395169, ENST00000262160, ENST00000275493, ENST00000243349, ENST00000359013, ENST00000268035, ENST00000358755, ENST00000227507, ENST00000264235, ENST00000303562, ENST00000257290, ENST00000477593, ENST00000366539, ENST00000257963, ENST00000315323, ENST00000420246, ENST00000240093, ENST00000457016, ENST00000366930, ENST00000374182, ENST00000426016, ENST00000393585, ENST0000…	815	84	5085	2.00548	0.0761325	0.00607277	0.528244
KEGG_PATHWAY	hsa05212:Pancreatic cancer	23	0.767947	0.00140311	ENST00000342215, ENST00000342505, ENST00000346618, ENST00000420246, ENST00000395169, ENST00000361729, ENST00000262160, ENST00000275493, ENST00000243349, ENST00000359013, ENST00000227507, ENST00000445399, ENST00000366930, ENST00000374182, ENST00000477593, ENST00000372067, ENST00000366539, ENST00000257963, ENST00000374994, ENST00000265734, ENST00000312990, ENST00000251849, ENST00000256078	815	72	5085	1.9931	0.228761	0.0171681	1.72239
KEGG_PATHWAY	hsa05223:Non-small cell lung cancer	17	0.567613	0.00838756	ENST00000369535, ENST00000346618, ENST00000216373, ENST00000420246, ENST00000361729, ENST00000437042, ENST00000275493, ENST00000367117, ENST00000227507, ENST00000445399, ENST00000477593, ENST00000426016, ENST00000366539, ENST00000265734, ENST00000312990, ENST00000251849, ENST00000256078	815	54	5085	1.96421	0.789494	0.0655056	9.89765
KEGG_PATHWAY	hsa04360:Axon guidance	40	1.33556	3.10477e-05	ENST00000369851, ENST00000374632, ENST00000393409, ENST00000360620, ENST00000418310, ENST00000273854, ENST00000333274, ENST00000357877, ENST00000355086, ENST00000399799, ENST00000264235, ENST00000329524, ENST00000367033, ENST00000461745, ENST00000354436, ENST00000341223, ENST00000226091, ENST00000334660, ENST00000281821, ENST00000265362, ENST00000313601, ENST00000369535, ENST00000210633, ENST0000…	815	129	5085	1.93466	0.00572744	0.000638008	0.0384111
KEGG_PATHWAY	hsa04150:mTOR signaling pathway	16	0.534224	0.0136213	ENST00000298552, ENST00000258416, ENST00000262056, ENST00000258418, ENST00000323441, ENST00000338825, ENST00000477593, ENST00000337514, ENST00000326873, ENST00000372067, ENST00000366539, ENST00000374168, ENST00000397128, ENST00000379565, ENST00000450253, ENST00000307365	815	52	5085	1.91977	0.920917	0.0866317	15.6087
KEGG_PATHWAY	hsa04730:Long-term depression	21	0.701169	0.00449785	ENST00000369535, ENST00000317775, ENST00000373985, ENST00000369851, ENST00000262493, ENST00000264424, ENST00000371075, ENST00000268035, ENST00000243501, ENST00000378641, ENST00000248996, ENST00000337514, ENST00000481195, ENST00000286548, ENST00000439174, ENST00000392299, ENST00000322088, ENST00000313601, ENST00000215885, ENST00000251849, ENST00000256078	815	69	5085	1.89891	0.565682	0.038935	5.42539
KEGG_PATHWAY	hsa04916:Melanogenesis	29	0.96828	0.0012909	ENST00000369851, ENST00000330387, ENST00000262493, ENST00000291295, ENST00000285018, ENST00000371075, ENST00000272164, ENST00000358755, ENST00000264235, ENST00000328528, ENST00000296402, ENST00000286548, ENST00000293549, ENST00000313601, ENST00000379375, ENST00000290015, ENST00000369535, ENST00000284523, ENST00000315323, ENST00000240093, ENST00000290167, ENST00000432329, ENST00000378641, ENST0000…	815	99	5085	1.82766	0.212563	0.0169245	1.58567
KEGG_PATHWAY	hsa04010:MAPK signaling pathway	78	2.60434	3.92534e-08	ENST00000216373, ENST00000360966, ENST00000267079, ENST00000359013, ENST00000398970, ENST00000359015, ENST00000409947, ENST00000357992, ENST00000298573, ENST00000310803, ENST00000303562, ENST00000382353, ENST00000407008, ENST00000257963, ENST00000396576, ENST00000263339, ENST00000419821, ENST00000215885, ENST00000264664, ENST00000399503, ENST00000397981, ENST00000262138, ENST00000367456, ENST0000…	815	267	5085	1.82271	7.26186e-06	3.63094e-06	4.85715e-05
KEGG_PATHWAY	hsa04540:Gap junction	26	0.868114	0.00255117	ENST00000282561, ENST00000331163, ENST00000369851, ENST00000216373, ENST00000354513, ENST00000395284, ENST00000275493, ENST00000378688, ENST00000371075, ENST00000264424, ENST00000409947, ENST00000393752, ENST00000257290, ENST00000286548, ENST00000301071, ENST00000313601, ENST00000373985, ENST00000369535, ENST00000378641, ENST00000369295, ENST00000426016, ENST00000338316, ENST00000290374, ENST0000…	815	89	5085	1.82271	0.376602	0.0274154	3.11138
KEGG_PATHWAY	hsa05215:Prostate cancer	26	0.868114	0.00255117	ENST00000331163, ENST00000216373, ENST00000346618, ENST00000330387, ENST00000361729, ENST00000354513, ENST00000275493, ENST00000268035, ENST00000227507, ENST00000445399, ENST00000264235, ENST00000257290, ENST00000477593, ENST00000366539, ENST00000369535, ENST00000244741, ENST00000420246, ENST00000262643, ENST00000371953, ENST00000432329, ENST00000337514, ENST00000262367, ENST00000426016, ENST0000…	815	89	5085	1.82271	0.376602	0.0274154	3.11138
KEGG_PATHWAY	hsa04722:Neurotrophin signaling pathway	36	1.202	0.00035132	ENST00000216373, ENST00000395169, ENST00000291295, ENST00000398970, ENST00000359015, ENST00000397492, ENST00000256458, ENST00000375856, ENST00000264235, ENST00000296402, ENST00000262995, ENST00000477593, ENST00000256637, ENST00000366539, ENST00000394729, ENST00000395957, ENST00000439476, ENST00000397981, ENST00000399503, ENST00000369535, ENST00000420246, ENST00000250559, ENST00000369512, ENST0000…	815	124	5085	1.8114	0.0629379	0.0054025	0.43385
KEGG_PATHWAY	hsa04130:SNARE interactions in vesicular transport	11	0.367279	0.0707777	ENST00000355957, ENST00000215095, ENST00000361716, ENST00000258301, ENST00000236192, ENST00000249647, ENST00000259400, ENST00000393077, ENST00000254976, ENST00000263864, ENST00000325147	815	38	5085	1.8061	0.999999	0.281959	59.6803
KEGG_PATHWAY	hsa04340:Hedgehog signaling pathway	16	0.534224	0.0266405	ENST00000255641, ENST00000284523, ENST00000285018, ENST00000378827, ENST00000272164, ENST00000303052, ENST00000295731, ENST00000290167, ENST00000370830, ENST00000296933, ENST00000264235, ENST00000317483, ENST00000261798, ENST00000293549, ENST00000407467, ENST00000290015	815	56	5085	1.78265	0.993231	0.153387	28.4029
KEGG_PATHWAY	hsa00565:Ether lipid metabolism	10	0.33389	0.0949062	ENST00000342215, ENST00000309052, ENST00000371694, ENST00000264167, ENST00000371250, ENST00000229266, ENST00000397195, ENST00000243501, ENST00000215885, ENST00000259486	815	35	5085	1.78265	1	0.355466	70.8839
KEGG_PATHWAY	hsa04510:Focal adhesion	57	1.90317	9.78497e-06	ENST00000282588, ENST00000216373, ENST00000343849, ENST00000268035, ENST00000398970, ENST00000296585, ENST00000399799, ENST00000374866, ENST00000477593, ENST00000222573, ENST00000375820, ENST00000421865, ENST00000225964, ENST00000371199, ENST00000267082, ENST00000366787, ENST00000375244, ENST00000378423, ENST00000322764, ENST00000315872, ENST00000372189, ENST00000374182, ENST00000369709, ENST0000…	815	201	5085	1.76934	0.00180859	0.000452455	0.0121071
KEGG_PATHWAY	hsa05200:Pathways in cancer	93	3.10518	7.67086e-09	ENST00000346618, ENST00000216373, ENST00000360966, ENST00000437042, ENST00000359013, ENST00000367468, ENST00000268035, ENST00000398970, ENST00000296585, ENST00000303562, ENST00000345075, ENST00000382353, ENST00000477593, ENST00000375820, ENST00000355710, ENST00000262395, ENST00000293549, ENST00000421865, ENST00000257963, ENST00000335953, ENST00000371199, ENST00000264664, ENST00000290015, ENST0000…	815	328	5085	1.76906	1.41911e-06	1.41911e-06	9.49178e-06
KEGG_PATHWAY	hsa05220:Chronic myeloid leukemia	21	0.701169	0.0121249	ENST00000369535, ENST00000346618, ENST00000216373, ENST00000244741, ENST00000420246, ENST00000361729, ENST00000243349, ENST00000359013, ENST00000398970, ENST00000227507, ENST00000366930, ENST00000375835, ENST00000477593, ENST00000426016, ENST00000366539, ENST00000257963, ENST00000374994, ENST00000265734, ENST00000312990, ENST00000256078, ENST00000251849	815	75	5085	1.74699	0.895317	0.0801879	14.0108
KEGG_PATHWAY	hsa04144:Endocytosis	51	1.70284	6.04526e-05	ENST00000359013, ENST00000268035, ENST00000262325, ENST00000322349, ENST00000263904, ENST00000267101, ENST00000355624, ENST00000367630, ENST00000225394, ENST00000274710, ENST00000374864, ENST00000326793, ENST00000355710, ENST00000324198, ENST00000257963, ENST00000295797, ENST00000354293, ENST00000370455, ENST00000342215, ENST00000338963, ENST00000342788, ENST00000273221, ENST00000355312, ENST0000…	815	184	5085	1.72936	0.0111218	0.00111778	0.0747773
KEGG_PATHWAY	hsa04330:Notch signaling pathway	13	0.434057	0.0620413	ENST00000227451, ENST00000342320, ENST00000366756, ENST00000360244, ENST00000413936, ENST00000292599, ENST00000256646, ENST00000263754, ENST00000249749, ENST00000262367, ENST00000254958, ENST00000324501, ENST00000261531	815	47	5085	1.72575	0.999993	0.262009	54.7305
KEGG_PATHWAY	hsa04012:ErbB signaling pathway	24	0.801336	0.00833038	ENST00000369535, ENST00000216373, ENST00000244741, ENST00000395169, ENST00000378423, ENST00000275493, ENST00000342788, ENST00000398970, ENST00000338825, ENST00000264235, ENST00000267101, ENST00000445399, ENST00000296402, ENST00000262995, ENST00000375835, ENST00000374182, ENST00000477593, ENST00000426016, ENST00000366539, ENST00000278568, ENST00000251849, ENST00000256078, ENST00000397981, ENST0000…	815	87	5085	1.72118	0.787237	0.0679271	9.83333
KEGG_PATHWAY	hsa04512:ECM-receptor interaction	23	0.767947	0.0109175	ENST00000366787, ENST00000282588, ENST00000375244, ENST00000329125, ENST00000375221, ENST00000360467, ENST00000260356, ENST00000258341, ENST00000304636, ENST00000296585, ENST00000380518, ENST00000374695, ENST00000374866, ENST00000336798, ENST00000222573, ENST00000375820, ENST00000394232, ENST00000428762, ENST00000421865, ENST00000225964, ENST00000334504, ENST00000267082, ENST00000297268	815	84	5085	1.70837	0.868776	0.0751369	12.7013
KEGG_PATHWAY	hsa05222:Small cell lung cancer	23	0.767947	0.0109175	ENST00000346618, ENST00000420246, ENST00000361729, ENST00000375221, ENST00000360467, ENST00000437042, ENST00000258341, ENST00000367468, ENST00000262643, ENST00000262971, ENST00000371953, ENST00000227507, ENST00000296585, ENST00000477593, ENST00000375820, ENST00000261464, ENST00000262395, ENST00000366539, ENST00000421865, ENST00000265734, ENST00000312990, ENST00000334504, ENST00000371199	815	84	5085	1.70837	0.868776	0.0751369	12.7013
KEGG_PATHWAY	hsa05217:Basal cell carcinoma	15	0.500835	0.0471939	ENST00000284523, ENST00000420246, ENST00000315323, ENST00000240093, ENST00000285018, ENST00000378827, ENST00000457016, ENST00000272164, ENST00000358755, ENST00000290167, ENST00000264235, ENST00000293549, ENST00000407467, ENST00000233607, ENST00000290015	815	55	5085	1.70162	0.999869	0.219979	45.0199
KEGG_PATHWAY	hsa05213:Endometrial cancer	14	0.467446	0.061986	ENST00000369535, ENST00000216373, ENST00000420246, ENST00000275493, ENST00000457016, ENST00000371953, ENST00000227507, ENST00000264235, ENST00000477593, ENST00000426016, ENST00000366539, ENST00000251849, ENST00000256078, ENST00000233607	815	52	5085	1.6798	0.999993	0.267676	54.6974
KEGG_PATHWAY	hsa04912:GnRH signaling pathway	26	0.868114	0.00984712	ENST00000216373, ENST00000342679, ENST00000395169, ENST00000291295, ENST00000275493, ENST00000371075, ENST00000409947, ENST00000296402, ENST00000219070, ENST00000286548, ENST00000394729, ENST00000215885, ENST00000397981, ENST00000399503, ENST00000342215, ENST00000369535, ENST00000366919, ENST00000399655, ENST00000243501, ENST00000361357, ENST00000378641, ENST00000374182, ENST00000426016, ENST0000…	815	98	5085	1.65531	0.839706	0.0706128	11.525
KEGG_PATHWAY	hsa04720:Long-term potentiation	18	0.601002	0.036113	ENST00000369535, ENST00000291295, ENST00000371561, ENST00000250559, ENST00000399655, ENST00000300113, ENST00000296402, ENST00000378641, ENST00000286548, ENST00000262367, ENST00000374168, ENST00000334660, ENST00000369709, ENST00000392299, ENST00000379565, ENST00000251849, ENST00000256078, ENST00000379579	815	68	5085	1.65157	0.998891	0.186328	36.5631
KEGG_PATHWAY	hsa04110:Cell cycle	33	1.10184	0.00357084	ENST00000346618, ENST00000323927, ENST00000361729, ENST00000395284, ENST00000262160, ENST00000265728, ENST00000414822, ENST00000245960, ENST00000397492, ENST00000274026, ENST00000227507, ENST00000322213, ENST00000264235, ENST00000229854, ENST00000252506, ENST00000379378, ENST00000395957, ENST00000312990, ENST00000261254, ENST00000244741, ENST00000394886, ENST00000262133, ENST00000420246, ENST0000…	815	125	5085	1.64717	0.484072	0.0360983	4.32987
KEGG_PATHWAY	hsa04910:Insulin signaling pathway	35	1.16861	0.00360877	ENST00000298552, ENST00000216373, ENST00000395169, ENST00000291295, ENST00000254101, ENST00000398970, ENST00000375856, ENST00000332029, ENST00000264235, ENST00000264867, ENST00000330871, ENST00000394906, ENST00000265563, ENST00000477593, ENST00000366539, ENST00000295797, ENST00000379579, ENST00000258416, ENST00000341500, ENST00000369535, ENST00000341183, ENST00000338825, ENST00000310455, ENST0000…	815	135	5085	1.61759	0.487692	0.0345892	4.37492
KEGG_PATHWAY	hsa04914:Progesterone-mediated oocyte maturation	22	0.734558	0.0274476	ENST00000369851, ENST00000394886, ENST00000323927, ENST00000395169, ENST00000395284, ENST00000245960, ENST00000268035, ENST00000274026, ENST00000282096, ENST00000450751, ENST00000374182, ENST00000477593, ENST00000337514, ENST00000440264, ENST00000338316, ENST00000366539, ENST00000374168, ENST00000379565, ENST00000313601, ENST00000251849, ENST00000256078, ENST00000379579	815	86	5085	1.59609	0.994194	0.15303	29.134
KEGG_PATHWAY	hsa04660:T cell receptor signaling pathway	27	0.901503	0.0182566	ENST00000216373, ENST00000375321, ENST00000324106, ENST00000422843, ENST00000456013, ENST00000310803, ENST00000264235, ENST00000303562, ENST00000329524, ENST00000011653, ENST00000477593, ENST00000354436, ENST00000366539, ENST00000334660, ENST00000312990, ENST00000406606, ENST00000427473, ENST00000397981, ENST00000369535, ENST00000378423, ENST00000435193, ENST00000300113, ENST00000426016, ENST0000…	815	108	5085	1.55982	0.966915	0.110895	20.3869
KEGG_PATHWAY	hsa04120:Ubiquitin mediated proteolysis	34	1.13523	0.00844532	ENST00000323927, ENST00000252108, ENST00000359039, ENST00000262971, ENST00000348165, ENST00000435041, ENST00000215574, ENST00000332029, ENST00000296933, ENST00000355621, ENST00000361368, ENST00000330871, ENST00000399816, ENST00000374864, ENST00000292211, ENST00000371199, ENST00000380006, ENST00000373910, ENST00000399503, ENST00000394886, ENST00000338963, ENST00000451788, ENST00000261427, ENST0000…	815	137	5085	1.54843	0.791751	0.0632846	9.96257
KEGG_PATHWAY	hsa04520:Adherens junction	19	0.634391	0.0575646	ENST00000341500, ENST00000223023, ENST00000262160, ENST00000372755, ENST00000275493, ENST00000272067, ENST00000243349, ENST00000359013, ENST00000392587, ENST00000268035, ENST00000418331, ENST00000456013, ENST00000244050, ENST00000262367, ENST00000407008, ENST00000332175, ENST00000374994, ENST00000257963, ENST00000264025	815	77	5085	1.53956	0.999983	0.256539	51.9831
KEGG_PATHWAY	hsa04810:Regulation of actin cytoskeleton	52	1.73623	0.0017401	ENST00000282588, ENST00000360966, ENST00000216373, ENST00000398970, ENST00000239940, ENST00000296585, ENST00000399799, ENST00000477593, ENST00000225394, ENST00000382353, ENST00000222573, ENST00000341223, ENST00000216181, ENST00000267082, ENST00000264664, ENST00000223023, ENST00000378423, ENST00000354947, ENST00000284856, ENST00000315872, ENST00000267843, ENST00000180166, ENST00000278568, ENST0000…	815	215	5085	1.50903	0.275445	0.019936	2.13198
KEGG_PATHWAY	hsa04114:Oocyte meiosis	25	0.834725	0.0647973	ENST00000422945, ENST00000394886, ENST00000323927, ENST00000291295, ENST00000395284, ENST00000257934, ENST00000262643, ENST00000268035, ENST00000397492, ENST00000322213, ENST00000296933, ENST00000300113, ENST00000296402, ENST00000450751, ENST00000335753, ENST00000337514, ENST00000481195, ENST00000338316, ENST00000374168, ENST00000334660, ENST00000395957, ENST00000379565, ENST00000322088, ENST0000…	815	110	5085	1.41801	0.999996	0.266434	56.3491
KEGG_PATHWAY	hsa04020:Calcium signaling pathway	38	1.26878	0.0442398	ENST00000317775, ENST00000291295, ENST00000275493, ENST00000378688, ENST00000345060, ENST00000371075, ENST00000370756, ENST00000305988, ENST00000282018, ENST00000255380, ENST00000296402, ENST00000267101, ENST00000393752, ENST00000257290, ENST00000395494, ENST00000286548, ENST00000395044, ENST00000306901, ENST00000334660, ENST00000395503, ENST00000379453, ENST00000373857, ENST00000281456, ENST0000…	815	176	5085	1.34711	0.999768	0.218237	42.873
KEGG_PATHWAY	hsa04062:Chemokine signaling pathway	40	1.33556	0.0442687	ENST00000296028, ENST00000216373, ENST00000369851, ENST00000293275, ENST00000378569, ENST00000370982, ENST00000006053, ENST00000398970, ENST00000422843, ENST00000225245, ENST00000394620, ENST00000399799, ENST00000264235, ENST00000477593, ENST00000292174, ENST00000366539, ENST00000324198, ENST00000394729, ENST00000406606, ENST00000313601, ENST00000393576, ENST00000369535, ENST00000246657, ENST0000…	815	187	5085	1.3346	0.99977	0.212844	42.8944
