# Supplementary material for: Low levels of exosomal-miRNAs in maternal blood are associated with early pregnancy loss in cloned cattle
Source: Sci Rep. 2017 Oct 30;7:14319. doi: 10.1038/s41598-017-14616-1 (PMC5662615; doi:10.1038/s41598-017-14616-1)
Supplement: Supplementary file 3 — Supplementary Dataset 3 [file 41598_2017_14616_MOESM3_ESM.xls]

## Sheet: Plan1
Annotation Cluster 1	Enrichment Score: 11.347643308345027
Category	Term	Count	%	PValue	Genes	List Total	Pop Hits	Pop Total	Fold Enrichment	Bonferroni	Benjamini	FDR
GOTERM_BP_FAT	GO:0006357~regulation of transcription from RNA polymerase II promoter	206	6.87813	3.98801e-17	ENST00000314499, ENST00000377208, ENST00000405666, ENST00000362009, ENST00000335681, ENST00000303562, ENST00000345075, ENST00000372457, ENST00000448083, ENST00000261531, ENST00000361487, ENST00000341421, ENST00000370296, ENST00000399503, ENST00000230901, ENST00000377669, ENST00000322357, ENST00000279550, ENST00000335670, ENST00000314393, ENST00000342449, ENST00000352536, ENST00000316399, ENST0000…	2208	727	13528	1.73607	1.78942e-13	1.78942e-13	7.50291e-14
GOTERM_BP_FAT	GO:0010557~positive regulation of macromolecule biosynthetic process	184	6.14357	8.63963e-15	ENST00000314499, ENST00000324106, ENST00000282441, ENST00000268035, ENST00000371121, ENST00000405666, ENST00000397492, ENST00000394520, ENST00000375856, ENST00000335681, ENST00000345075, ENST00000303562, ENST00000011653, ENST00000360214, ENST00000354436, ENST00000293549, ENST00000448083, ENST00000382449, ENST00000361487, ENST00000311955, ENST00000263339, ENST00000399503, ENST00000370296, ENST0000…	2208	654	13528	1.72375	3.88563e-11	1.94281e-11	1.6287e-11
GOTERM_BP_FAT	GO:0045893~positive regulation of transcription, DNA-dependent	145	4.8414	1.11186e-14	ENST00000314499, ENST00000282441, ENST00000405666, ENST00000371121, ENST00000394520, ENST00000335681, ENST00000345075, ENST00000303562, ENST00000360214, ENST00000354436, ENST00000293549, ENST00000448083, ENST00000361487, ENST00000311955, ENST00000370296, ENST00000399503, ENST00000420696, ENST00000244769, ENST00000266744, ENST00000377669, ENST00000230323, ENST00000289865, ENST00000292599, ENST0000…	2208	477	13528	1.86245	4.98157e-11	1.66053e-11	2.08833e-11
GOTERM_BP_FAT	GO:0009891~positive regulation of biosynthetic process	192	6.41068	1.47169e-14	ENST00000314499, ENST00000405666, ENST00000335681, ENST00000303562, ENST00000393752, ENST00000345075, ENST00000011653, ENST00000409852, ENST00000448083, ENST00000382449, ENST00000361487, ENST00000263339, ENST00000370296, ENST00000399503, ENST00000377669, ENST00000289865, ENST00000335670, ENST00000316399, ENST00000352536, ENST00000262367, ENST00000379561, ENST00000295900, ENST00000426431, ENST0000…	2208	695	13528	1.69259	6.62549e-11	1.65638e-11	2.77778e-11
GOTERM_BP_FAT	GO:0051254~positive regulation of RNA metabolic process	145	4.8414	2.30702e-14	ENST00000314499, ENST00000282441, ENST00000405666, ENST00000371121, ENST00000394520, ENST00000335681, ENST00000345075, ENST00000303562, ENST00000360214, ENST00000354436, ENST00000293549, ENST00000448083, ENST00000361487, ENST00000311955, ENST00000370296, ENST00000399503, ENST00000420696, ENST00000244769, ENST00000266744, ENST00000377669, ENST00000230323, ENST00000289865, ENST00000292599, ENST0000…	2208	481	13528	1.84696	1.03617e-10	1.72694e-11	4.3443e-11
GOTERM_BP_FAT	GO:0010628~positive regulation of gene expression	166	5.54257	4.82075e-14	ENST00000314499, ENST00000282441, ENST00000371121, ENST00000397492, ENST00000405666, ENST00000394520, ENST00000335681, ENST00000345075, ENST00000303562, ENST00000360214, ENST00000354436, ENST00000293549, ENST00000448083, ENST00000361487, ENST00000311955, ENST00000370296, ENST00000399503, ENST00000420696, ENST00000244769, ENST00000266744, ENST00000377669, ENST00000230323, ENST00000289865, ENST0000…	2208	581	13528	1.75052	2.162e-10	3.08857e-11	9.06497e-11
GOTERM_BP_FAT	GO:0031328~positive regulation of cellular biosynthetic process	188	6.27713	5.678e-14	ENST00000314499, ENST00000324106, ENST00000282441, ENST00000268035, ENST00000371121, ENST00000405666, ENST00000397492, ENST00000394520, ENST00000375856, ENST00000335681, ENST00000345075, ENST00000393752, ENST00000303562, ENST00000011653, ENST00000360214, ENST00000409852, ENST00000354436, ENST00000293549, ENST00000448083, ENST00000382449, ENST00000361487, ENST00000311955, ENST00000263339, ENST0000…	2208	685	13528	1.68152	2.54558e-10	3.18198e-11	1.06737e-10
GOTERM_BP_FAT	GO:0010604~positive regulation of macromolecule metabolic process	223	7.44574	9.06406e-14	ENST00000323927, ENST00000314499, ENST00000405666, ENST00000335681, ENST00000303562, ENST00000345075, ENST00000011653, ENST00000448083, ENST00000382449, ENST00000361487, ENST00000263339, ENST00000370296, ENST00000399503, ENST00000394886, ENST00000335877, ENST00000487273, ENST00000377669, ENST00000289865, ENST00000335670, ENST00000262367, ENST00000352536, ENST00000316399, ENST00000379561, ENST0000…	2208	857	13528	1.59426	4.06496e-10	4.51662e-11	1.70441e-10
GOTERM_BP_FAT	GO:0045935~positive regulation of nucleobase, nucleoside, nucleotide and nucleic acid metabolic process	174	5.80968	1.21598e-13	ENST00000314499, ENST00000282441, ENST00000268035, ENST00000371121, ENST00000405666, ENST00000397492, ENST00000394520, ENST00000335681, ENST00000345075, ENST00000393752, ENST00000303562, ENST00000360214, ENST00000409852, ENST00000354436, ENST00000293549, ENST00000448083, ENST00000361487, ENST00000311955, ENST00000399503, ENST00000370296, ENST00000254942, ENST00000420696, ENST00000244769, ENST0000…	2208	624	13528	1.70844	5.45482e-10	5.45481e-11	2.28717e-10
GOTERM_BP_FAT	GO:0045941~positive regulation of transcription	161	5.37563	1.33538e-13	ENST00000314499, ENST00000282441, ENST00000371121, ENST00000397492, ENST00000405666, ENST00000394520, ENST00000335681, ENST00000345075, ENST00000303562, ENST00000360214, ENST00000354436, ENST00000293549, ENST00000448083, ENST00000361487, ENST00000311955, ENST00000370296, ENST00000399503, ENST00000420696, ENST00000244769, ENST00000266744, ENST00000377669, ENST00000230323, ENST00000289865, ENST0000…	2208	564	13528	1.74897	5.99283e-10	5.44803e-11	2.51277e-10
GOTERM_BP_FAT	GO:0051173~positive regulation of nitrogen compound metabolic process	177	5.90985	2.97045e-13	ENST00000314499, ENST00000282441, ENST00000268035, ENST00000371121, ENST00000405666, ENST00000397492, ENST00000394520, ENST00000335681, ENST00000345075, ENST00000393752, ENST00000303562, ENST00000360214, ENST00000409852, ENST00000354436, ENST00000293549, ENST00000448083, ENST00000361487, ENST00000311955, ENST00000399503, ENST00000370296, ENST00000254942, ENST00000420696, ENST00000244769, ENST0000…	2208	644	13528	1.68392	1.33307e-09	1.11089e-10	5.58942e-10
GOTERM_MF_FAT	GO:0030528~transcription regulator activity	348	11.6194	4.12702e-12	ENST00000375279, ENST00000314499, ENST00000377208, ENST00000282388, ENST00000405666, ENST00000357992, ENST00000332674, ENST00000324306, ENST00000362009, ENST00000335681, ENST00000345075, ENST00000303562, ENST00000380591, ENST00000372457, ENST00000371471, ENST00000448083, ENST00000345382, ENST00000217026, ENST00000261531, ENST00000400105, ENST00000389243, ENST00000341418, ENST00000230901, ENST0000…	2149	1512	12983	1.39048	5.95531e-09	5.95531e-09	6.82507e-09
GOTERM_BP_FAT	GO:0045944~positive regulation of transcription from RNA polymerase II promoter	108	3.60601	6.14942e-10	ENST00000314499, ENST00000282441, ENST00000405666, ENST00000335681, ENST00000303562, ENST00000345075, ENST00000354436, ENST00000448083, ENST00000361487, ENST00000311955, ENST00000370296, ENST00000399503, ENST00000420696, ENST00000244769, ENST00000266744, ENST00000230323, ENST00000377669, ENST00000292599, ENST00000335670, ENST00000349716, ENST00000262965, ENST00000316399, ENST00000352536, ENST0000…	2208	371	13528	1.78355	2.75924e-06	1.37962e-07	1.15693e-06
GOTERM_MF_FAT	GO:0003700~transcription factor activity	232	7.74624	1.4427e-09	ENST00000375279, ENST00000314499, ENST00000377208, ENST00000282388, ENST00000405666, ENST00000357992, ENST00000324306, ENST00000362009, ENST00000335681, ENST00000303562, ENST00000345075, ENST00000371471, ENST00000448083, ENST00000217026, ENST00000345382, ENST00000400105, ENST00000389243, ENST00000230901, ENST00000377669, ENST00000361875, ENST00000279550, ENST00000285896, ENST00000335670, ENST0000…	2149	975	12983	1.43755	2.08181e-06	1.04091e-06	2.38586e-06
GOTERM_BP_FAT	GO:0051252~regulation of RNA metabolic process	383	12.788	6.21593e-09	ENST00000375279, ENST00000314499, ENST00000377208, ENST00000399251, ENST00000357992, ENST00000324306, ENST00000362009, ENST00000303562, ENST00000448083, ENST00000261531, ENST00000361487, ENST00000370296, ENST00000389243, ENST00000230901, ENST00000322357, ENST00000279550, ENST00000285896, ENST00000314393, ENST00000316399, ENST00000352536, ENST00000262367, ENST00000379561, ENST00000006015, ENST0000…	2208	1813	13528	1.2943	2.78905e-05	1.07273e-06	1.16945e-05
GOTERM_BP_FAT	GO:0006355~regulation of transcription, DNA-dependent	374	12.4875	1.17324e-08	ENST00000375279, ENST00000314499, ENST00000377208, ENST00000399251, ENST00000345080, ENST00000405666, ENST00000357992, ENST00000324306, ENST00000362009, ENST00000335681, ENST00000345075, ENST00000303562, ENST00000371477, ENST00000372457, ENST00000448083, ENST00000341421, ENST00000361487, ENST00000236979, ENST00000261531, ENST00000399503, ENST00000370296, ENST00000400105, ENST00000389243, ENST0000…	2208	1773	13528	1.2924	5.26421e-05	1.88012e-06	2.2073e-05
SP_PIR_KEYWORDS	dna-binding	358	11.9533	4.93561e-06	ENST00000314499, ENST00000336079, ENST00000377208, ENST00000282388, ENST00000380599, ENST00000405666, ENST00000357992, ENST00000332674, ENST00000495893, ENST00000324306, ENST00000362009, ENST00000398665, ENST00000335681, ENST00000345075, ENST00000303562, ENST00000229854, ENST00000371477, ENST00000318833, ENST00000374012, ENST00000405379, ENST00000371471, ENST00000448083, ENST00000345382, ENST0000…	2978	1868	19235	1.23787	0.00344897	0.000181822	0.00744294
GOTERM_MF_FAT	GO:0016563~transcription activator activity	96	3.20534	0.000269388	ENST00000312156, ENST00000346618, ENST00000372583, ENST00000237264, ENST00000302754, ENST00000437042, ENST00000282441, ENST00000324856, ENST00000397492, ENST00000380874, ENST00000394520, ENST00000374259, ENST00000393655, ENST00000008391, ENST00000263754, ENST00000367362, ENST00000398016, ENST00000347617, ENST00000448083, ENST00000371432, ENST00000425241, ENST00000295108, ENST00000251871, ENST0000…	2149	410	12983	1.41458	0.322116	0.0255856	0.44457
Annotation Cluster 2	Enrichment Score: 9.184170189694111
Category	Term	Count	%	PValue	Genes	List Total	Pop Hits	Pop Total	Fold Enrichment	Bonferroni	Benjamini	FDR
GOTERM_BP_FAT	GO:0006357~regulation of transcription from RNA polymerase II promoter	206	6.87813	3.98801e-17	ENST00000314499, ENST00000377208, ENST00000405666, ENST00000362009, ENST00000335681, ENST00000303562, ENST00000345075, ENST00000372457, ENST00000448083, ENST00000261531, ENST00000361487, ENST00000341421, ENST00000370296, ENST00000399503, ENST00000230901, ENST00000377669, ENST00000322357, ENST00000279550, ENST00000335670, ENST00000314393, ENST00000342449, ENST00000352536, ENST00000316399, ENST0000…	2208	727	13528	1.73607	1.78942e-13	1.78942e-13	7.50291e-14
GOTERM_BP_FAT	GO:0045449~regulation of transcription	558	18.6311	1.5831e-14	ENST00000358716, ENST00000375279, ENST00000314499, ENST00000377208, ENST00000399251, ENST00000380599, ENST00000357992, ENST00000324306, ENST00000362009, ENST00000303562, ENST00000229854, ENST00000380591, ENST00000318833, ENST00000374012, ENST00000362003, ENST00000448083, ENST00000217026, ENST00000361487, ENST00000261531, ENST00000370296, ENST00000223023, ENST00000389243, ENST00000230901, ENST0000…	2208	2601	13528	1.3144	7.12365e-11	1.42473e-11	2.9865e-11
SP_PIR_KEYWORDS	nucleus	811	27.0785	2.8922e-12	ENST00000314499, ENST00000336079, ENST00000336219, ENST00000377208, ENST00000380599, ENST00000324306, ENST00000377205, ENST00000323460, ENST00000229854, ENST00000318833, ENST00000380591, ENST00000374012, ENST00000448083, ENST00000217026, ENST00000361487, ENST00000370296, ENST00000366508, ENST00000223023, ENST00000333129, ENST00000230901, ENST00000279550, ENST00000344836, ENST00000285896, ENST0000…	2978	4283	19235	1.22304	2.02457e-09	6.74857e-10	4.36168e-09
GOTERM_MF_FAT	GO:0030528~transcription regulator activity	348	11.6194	4.12702e-12	ENST00000375279, ENST00000314499, ENST00000377208, ENST00000282388, ENST00000405666, ENST00000357992, ENST00000332674, ENST00000324306, ENST00000362009, ENST00000335681, ENST00000345075, ENST00000303562, ENST00000380591, ENST00000372457, ENST00000371471, ENST00000448083, ENST00000345382, ENST00000217026, ENST00000261531, ENST00000400105, ENST00000389243, ENST00000341418, ENST00000230901, ENST0000…	2149	1512	12983	1.39048	5.95531e-09	5.95531e-09	6.82507e-09
SP_PIR_KEYWORDS	transcription regulation	415	13.8564	1.72003e-10	ENST00000358716, ENST00000314499, ENST00000377208, ENST00000399251, ENST00000380599, ENST00000324306, ENST00000362009, ENST00000229854, ENST00000303562, ENST00000318833, ENST00000380591, ENST00000374012, ENST00000362003, ENST00000217026, ENST00000361487, ENST00000370296, ENST00000223023, ENST00000389243, ENST00000230901, ENST00000322357, ENST00000468660, ENST00000279550, ENST00000285896, ENST0000…	2978	2026	19235	1.32305	1.20402e-07	2.40804e-08	2.59391e-07
GOTERM_MF_FAT	GO:0003700~transcription factor activity	232	7.74624	1.4427e-09	ENST00000375279, ENST00000314499, ENST00000377208, ENST00000282388, ENST00000405666, ENST00000357992, ENST00000324306, ENST00000362009, ENST00000335681, ENST00000303562, ENST00000345075, ENST00000371471, ENST00000448083, ENST00000217026, ENST00000345382, ENST00000400105, ENST00000389243, ENST00000230901, ENST00000377669, ENST00000361875, ENST00000279550, ENST00000285896, ENST00000335670, ENST0000…	2149	975	12983	1.43755	2.08181e-06	1.04091e-06	2.38586e-06
GOTERM_BP_FAT	GO:0051252~regulation of RNA metabolic process	383	12.788	6.21593e-09	ENST00000375279, ENST00000314499, ENST00000377208, ENST00000399251, ENST00000357992, ENST00000324306, ENST00000362009, ENST00000303562, ENST00000448083, ENST00000261531, ENST00000361487, ENST00000370296, ENST00000389243, ENST00000230901, ENST00000322357, ENST00000279550, ENST00000285896, ENST00000314393, ENST00000316399, ENST00000352536, ENST00000262367, ENST00000379561, ENST00000006015, ENST0000…	2208	1813	13528	1.2943	2.78905e-05	1.07273e-06	1.16945e-05
SP_PIR_KEYWORDS	Transcription	413	13.7896	6.83055e-09	ENST00000358716, ENST00000314499, ENST00000377208, ENST00000399251, ENST00000380599, ENST00000324306, ENST00000362009, ENST00000229854, ENST00000318833, ENST00000380591, ENST00000374012, ENST00000362003, ENST00000217026, ENST00000361487, ENST00000370296, ENST00000223023, ENST00000389243, ENST00000230901, ENST00000322357, ENST00000468660, ENST00000279550, ENST00000285896, ENST00000314393, ENST0000…	2978	2071	19235	1.28806	4.78137e-06	5.97673e-07	1.03009e-05
GOTERM_BP_FAT	GO:0006355~regulation of transcription, DNA-dependent	374	12.4875	1.17324e-08	ENST00000375279, ENST00000314499, ENST00000377208, ENST00000399251, ENST00000345080, ENST00000405666, ENST00000357992, ENST00000324306, ENST00000362009, ENST00000335681, ENST00000345075, ENST00000303562, ENST00000371477, ENST00000372457, ENST00000448083, ENST00000341421, ENST00000361487, ENST00000236979, ENST00000261531, ENST00000399503, ENST00000370296, ENST00000400105, ENST00000389243, ENST0000…	2208	1773	13528	1.2924	5.26421e-05	1.88012e-06	2.2073e-05
GOTERM_MF_FAT	GO:0043565~sequence-specific DNA binding	153	5.10851	2.87376e-08	ENST00000377208, ENST00000405666, ENST00000357992, ENST00000397358, ENST00000345075, ENST00000303562, ENST00000360214, ENST00000332503, ENST00000295206, ENST00000398468, ENST00000448083, ENST00000254942, ENST00000420696, ENST00000266744, ENST00000389243, ENST00000286800, ENST00000230323, ENST00000382349, ENST00000254846, ENST00000373874, ENST00000335670, ENST00000314393, ENST00000340553, ENST0000…	2149	607	12983	1.52279	4.14675e-05	1.38227e-05	4.75248e-05
GOTERM_BP_FAT	GO:0006350~transcription	424	14.1569	2.59572e-07	ENST00000358716, ENST00000314499, ENST00000377208, ENST00000399251, ENST00000380599, ENST00000324306, ENST00000362009, ENST00000229854, ENST00000318833, ENST00000380591, ENST00000374012, ENST00000362003, ENST00000448083, ENST00000217026, ENST00000361487, ENST00000370296, ENST00000366508, ENST00000223023, ENST00000389243, ENST00000230901, ENST00000322357, ENST00000468660, ENST00000279550, ENST0000…	2208	2101	13528	1.23644	0.00116402	2.64701e-05	0.000488349
SP_PIR_KEYWORDS	dna-binding	358	11.9533	4.93561e-06	ENST00000314499, ENST00000336079, ENST00000377208, ENST00000282388, ENST00000380599, ENST00000405666, ENST00000357992, ENST00000332674, ENST00000495893, ENST00000324306, ENST00000362009, ENST00000398665, ENST00000335681, ENST00000345075, ENST00000303562, ENST00000229854, ENST00000371477, ENST00000318833, ENST00000374012, ENST00000405379, ENST00000371471, ENST00000448083, ENST00000345382, ENST0000…	2978	1868	19235	1.23787	0.00344897	0.000181822	0.00744294
GOTERM_MF_FAT	GO:0003677~DNA binding	448	14.9583	0.000117638	ENST00000375279, ENST00000314499, ENST00000336079, ENST00000377208, ENST00000422365, ENST00000380599, ENST00000357992, ENST00000324306, ENST00000362009, ENST00000398665, ENST00000229854, ENST00000303562, ENST00000318833, ENST00000374012, ENST00000448083, ENST00000217026, ENST00000287218, ENST00000361487, ENST00000370296, ENST00000366508, ENST00000389243, ENST00000382554, ENST00000230901, ENST0000…	2149	2331	12983	1.16111	0.156134	0.0140472	0.194366
Annotation Cluster 3	Enrichment Score: 8.720574206832811
Category	Term	Count	%	PValue	Genes	List Total	Pop Hits	Pop Total	Fold Enrichment	Bonferroni	Benjamini	FDR
GOTERM_BP_FAT	GO:0010629~negative regulation of gene expression	146	4.87479	6.06171e-13	ENST00000375279, ENST00000378536, ENST00000327320, ENST00000345080, ENST00000362009, ENST00000332503, ENST00000380629, ENST00000428026, ENST00000261531, ENST00000236979, ENST00000373204, ENST00000253814, ENST00000375759, ENST00000388901, ENST00000370296, ENST00000257572, ENST00000244769, ENST00000377263, ENST00000394947, ENST00000341418, ENST00000377669, ENST00000335727, ENST00000322357, ENST0000…	2208	504	13528	1.77483	2.71994e-09	2.09226e-10	1.14045e-09
GOTERM_BP_FAT	GO:0031327~negative regulation of cellular biosynthetic process	151	5.04174	1.05951e-10	ENST00000375279, ENST00000378536, ENST00000327320, ENST00000362009, ENST00000433529, ENST00000332503, ENST00000428026, ENST00000261531, ENST00000236979, ENST00000373204, ENST00000375759, ENST00000388901, ENST00000370296, ENST00000254942, ENST00000244769, ENST00000377263, ENST00000486284, ENST00000394947, ENST00000341418, ENST00000338448, ENST00000377669, ENST00000322357, ENST00000254846, ENST0000…	2208	561	13528	1.64911	4.75403e-07	3.39574e-08	1.99333e-07
GOTERM_BP_FAT	GO:0010558~negative regulation of macromolecule biosynthetic process	147	4.90818	2.21216e-10	ENST00000375279, ENST00000378536, ENST00000327320, ENST00000362009, ENST00000433529, ENST00000332503, ENST00000428026, ENST00000261531, ENST00000236979, ENST00000373204, ENST00000375759, ENST00000388901, ENST00000370296, ENST00000254942, ENST00000244769, ENST00000377263, ENST00000394947, ENST00000341418, ENST00000377669, ENST00000322357, ENST00000254846, ENST00000279550, ENST00000308488, ENST0000…	2208	547	13528	1.64651	9.92594e-07	6.20371e-08	4.16188e-07
GOTERM_BP_FAT	GO:0009890~negative regulation of biosynthetic process	152	5.07513	2.85485e-10	ENST00000375279, ENST00000378536, ENST00000327320, ENST00000362009, ENST00000433529, ENST00000332503, ENST00000428026, ENST00000261531, ENST00000236979, ENST00000373204, ENST00000375759, ENST00000388901, ENST00000370296, ENST00000254942, ENST00000244769, ENST00000377263, ENST00000486284, ENST00000394947, ENST00000341418, ENST00000338448, ENST00000377669, ENST00000322357, ENST00000254846, ENST0000…	2208	573	13528	1.62526	1.28097e-06	7.53512e-08	5.37102e-07
GOTERM_BP_FAT	GO:0045892~negative regulation of transcription, DNA-dependent	105	3.50584	4.87408e-10	ENST00000375279, ENST00000378536, ENST00000362009, ENST00000332503, ENST00000236979, ENST00000375759, ENST00000370296, ENST00000377263, ENST00000394947, ENST00000377669, ENST00000322357, ENST00000254846, ENST00000279550, ENST00000308488, ENST00000314393, ENST00000458537, ENST00000394036, ENST00000316399, ENST00000262866, ENST00000341550, ENST00000360647, ENST00000336273, ENST00000319394, ENST0000…	2208	356	13528	1.80707	2.187e-06	1.215e-07	9.16994e-07
GOTERM_BP_FAT	GO:0016481~negative regulation of transcription	127	4.2404	5.96322e-10	ENST00000375279, ENST00000378536, ENST00000327320, ENST00000362009, ENST00000332503, ENST00000428026, ENST00000261531, ENST00000236979, ENST00000375759, ENST00000388901, ENST00000370296, ENST00000244769, ENST00000377263, ENST00000341418, ENST00000394947, ENST00000377669, ENST00000322357, ENST00000254846, ENST00000279550, ENST00000308488, ENST00000314393, ENST00000458537, ENST00000394036, ENST0000…	2208	459	13528	1.69522	2.67569e-06	1.40826e-07	1.1219e-06
GOTERM_BP_FAT	GO:0051253~negative regulation of RNA metabolic process	106	3.53923	6.2719e-10	ENST00000375279, ENST00000378536, ENST00000362009, ENST00000332503, ENST00000236979, ENST00000375759, ENST00000370296, ENST00000377263, ENST00000394947, ENST00000377669, ENST00000322357, ENST00000254846, ENST00000279550, ENST00000343255, ENST00000308488, ENST00000314393, ENST00000458537, ENST00000394036, ENST00000316399, ENST00000262866, ENST00000341550, ENST00000360647, ENST00000336273, ENST0000…	2208	362	13528	1.79404	2.8142e-06	1.3401e-07	1.17998e-06
GOTERM_BP_FAT	GO:0010605~negative regulation of macromolecule metabolic process	182	6.07679	1.55894e-09	ENST00000323927, ENST00000375279, ENST00000378536, ENST00000327320, ENST00000345080, ENST00000362009, ENST00000433529, ENST00000409852, ENST00000332503, ENST00000380629, ENST00000428026, ENST00000360666, ENST00000394729, ENST00000261531, ENST00000236979, ENST00000373204, ENST00000253814, ENST00000375759, ENST00000388901, ENST00000373910, ENST00000370296, ENST00000254942, ENST00000394886, ENST0000…	2208	734	13528	1.51918	6.99495e-06	3.17953e-07	2.93294e-06
GOTERM_BP_FAT	GO:0045934~negative regulation of nucleobase, nucleoside, nucleotide and nucleic acid metabolic process	136	4.5409	2.54737e-09	ENST00000375279, ENST00000378536, ENST00000327320, ENST00000362009, ENST00000409852, ENST00000332503, ENST00000428026, ENST00000261531, ENST00000236979, ENST00000253814, ENST00000375759, ENST00000388901, ENST00000370296, ENST00000254942, ENST00000244769, ENST00000377263, ENST00000486284, ENST00000394947, ENST00000341418, ENST00000338448, ENST00000377669, ENST00000322357, ENST00000254846, ENST0000…	2208	512	13528	1.62743	1.143e-05	4.96958e-07	4.79254e-06
GOTERM_BP_FAT	GO:0051172~negative regulation of nitrogen compound metabolic process	137	4.57429	3.38377e-09	ENST00000375279, ENST00000378536, ENST00000327320, ENST00000362009, ENST00000409852, ENST00000332503, ENST00000428026, ENST00000261531, ENST00000236979, ENST00000253814, ENST00000375759, ENST00000388901, ENST00000370296, ENST00000254942, ENST00000244769, ENST00000377263, ENST00000486284, ENST00000394947, ENST00000341418, ENST00000338448, ENST00000377669, ENST00000322357, ENST00000254846, ENST0000…	2208	519	13528	1.61729	1.51829e-05	6.32624e-07	6.36612e-06
GOTERM_MF_FAT	GO:0016564~transcription repressor activity	84	2.80467	6.26697e-06	ENST00000375279, ENST00000296503, ENST00000395699, ENST00000302754, ENST00000327320, ENST00000378536, ENST00000360315, ENST00000395715, ENST00000332674, ENST00000362009, ENST00000394166, ENST00000349155, ENST00000406870, ENST00000336505, ENST00000332503, ENST00000367265, ENST00000261531, ENST00000335953, ENST00000341776, ENST00000375759, ENST00000388901, ENST00000435893, ENST00000430710, ENST0000…	2149	316	12983	1.60595	0.0090025	0.00112977	0.0103635
GOTERM_BP_FAT	GO:0000122~negative regulation of transcription from RNA polymerase II promoter	70	2.33723	3.62124e-05	ENST00000391947, ENST00000250448, ENST00000378536, ENST00000437042, ENST00000362009, ENST00000394166, ENST00000406870, ENST00000332503, ENST00000281321, ENST00000393593, ENST00000341776, ENST00000370296, ENST00000435893, ENST00000377263, ENST00000338963, ENST00000394947, ENST00000379079, ENST00000377669, ENST00000322357, ENST00000279550, ENST00000254846, ENST00000373063, ENST00000261168, ENST0000…	2208	266	13528	1.61232	0.149974	0.00186594	0.068107
Annotation Cluster 4	Enrichment Score: 5.977187778202054
Category	Term	Count	%	PValue	Genes	List Total	Pop Hits	Pop Total	Fold Enrichment	Bonferroni	Benjamini	FDR
SP_PIR_KEYWORDS	ubl conjugation pathway	135	4.50751	1.23964e-10	ENST00000323927, ENST00000013070, ENST00000261537, ENST00000394520, ENST00000323460, ENST00000215574, ENST00000296933, ENST00000339865, ENST00000315249, ENST00000321535, ENST00000330871, ENST00000372457, ENST00000399816, ENST00000315073, ENST00000356990, ENST00000292211, ENST00000371199, ENST00000397942, ENST00000453424, ENST00000358015, ENST00000379403, ENST00000373910, ENST00000003302, ENST0000…	2978	509	19235	1.7131	8.67746e-08	2.16937e-08	1.86945e-07
GOTERM_BP_FAT	GO:0051603~proteolysis involved in cellular protein catabolic process	150	5.00835	2.86834e-08	ENST00000323927, ENST00000013070, ENST00000261537, ENST00000296024, ENST00000359314, ENST00000394520, ENST00000323460, ENST00000215574, ENST00000296933, ENST00000339865, ENST00000315249, ENST00000321535, ENST00000330871, ENST00000372457, ENST00000399816, ENST00000356990, ENST00000292211, ENST00000216181, ENST00000371199, ENST00000397942, ENST00000453424, ENST00000358015, ENST00000373910, ENST0000…	2208	600	13528	1.5317	0.000128694	4.29007e-06	5.3964e-05
GOTERM_BP_FAT	GO:0044257~cellular protein catabolic process	150	5.00835	4.04209e-08	ENST00000323927, ENST00000013070, ENST00000261537, ENST00000296024, ENST00000359314, ENST00000394520, ENST00000323460, ENST00000215574, ENST00000296933, ENST00000339865, ENST00000315249, ENST00000321535, ENST00000330871, ENST00000372457, ENST00000399816, ENST00000356990, ENST00000292211, ENST00000216181, ENST00000371199, ENST00000397942, ENST00000453424, ENST00000358015, ENST00000373910, ENST0000…	2208	603	13528	1.52408	0.000181352	5.66775e-06	7.60466e-05
GOTERM_BP_FAT	GO:0043632~modification-dependent macromolecule catabolic process	143	4.77462	7.87029e-08	ENST00000323927, ENST00000013070, ENST00000261537, ENST00000296024, ENST00000359314, ENST00000394520, ENST00000323460, ENST00000215574, ENST00000296933, ENST00000339865, ENST00000315249, ENST00000321535, ENST00000330871, ENST00000372457, ENST00000399816, ENST00000356990, ENST00000292211, ENST00000371199, ENST00000397942, ENST00000453424, ENST00000358015, ENST00000373910, ENST00000399503, ENST0000…	2208	574	13528	1.52637	0.000353078	1.00897e-05	0.000148069
GOTERM_BP_FAT	GO:0019941~modification-dependent protein catabolic process	143	4.77462	7.87029e-08	ENST00000323927, ENST00000013070, ENST00000261537, ENST00000296024, ENST00000359314, ENST00000394520, ENST00000323460, ENST00000215574, ENST00000296933, ENST00000339865, ENST00000315249, ENST00000321535, ENST00000330871, ENST00000372457, ENST00000399816, ENST00000356990, ENST00000292211, ENST00000371199, ENST00000397942, ENST00000453424, ENST00000358015, ENST00000373910, ENST00000399503, ENST0000…	2208	574	13528	1.52637	0.000353078	1.00897e-05	0.000148069
GOTERM_BP_FAT	GO:0030163~protein catabolic process	150	5.00835	3.13449e-07	ENST00000323927, ENST00000013070, ENST00000261537, ENST00000296024, ENST00000359314, ENST00000394520, ENST00000323460, ENST00000215574, ENST00000296933, ENST00000339865, ENST00000315249, ENST00000321535, ENST00000330871, ENST00000372457, ENST00000399816, ENST00000356990, ENST00000292211, ENST00000216181, ENST00000371199, ENST00000397942, ENST00000453424, ENST00000358015, ENST00000373910, ENST0000…	2208	622	13528	1.47753	0.00140546	3.12539e-05	0.000589711
GOTERM_BP_FAT	GO:0044265~cellular macromolecule catabolic process	167	5.57596	1.415e-06	ENST00000373912, ENST00000323927, ENST00000013070, ENST00000261537, ENST00000356352, ENST00000296024, ENST00000359314, ENST00000282388, ENST00000345080, ENST00000394520, ENST00000323460, ENST00000215574, ENST00000296933, ENST00000339865, ENST00000315249, ENST00000321535, ENST00000330871, ENST00000399816, ENST00000372457, ENST00000292211, ENST00000356990, ENST00000216181, ENST00000371199, ENST0000…	2208	725	13528	1.41128	0.00632898	0.000126974	0.0026621
GOTERM_BP_FAT	GO:0009057~macromolecule catabolic process	171	5.70952	2.46236e-05	ENST00000373912, ENST00000323927, ENST00000013070, ENST00000261537, ENST00000356352, ENST00000296024, ENST00000359314, ENST00000282388, ENST00000345080, ENST00000394520, ENST00000323460, ENST00000215574, ENST00000296933, ENST00000339865, ENST00000315249, ENST00000321535, ENST00000330871, ENST00000399816, ENST00000372457, ENST00000292211, ENST00000356990, ENST00000216181, ENST00000371199, ENST0000…	2208	781	13528	1.34147	0.104602	0.00138014	0.0463159
GOTERM_BP_FAT	GO:0006511~ubiquitin-dependent protein catabolic process	56	1.86978	0.00552578	ENST00000323927, ENST00000296024, ENST00000343848, ENST00000395284, ENST00000250066, ENST00000259512, ENST00000359314, ENST00000339865, ENST00000355621, ENST00000374864, ENST00000358015, ENST00000399503, ENST00000373910, ENST00000003302, ENST00000394886, ENST00000335877, ENST00000396981, ENST00000338963, ENST00000261427, ENST00000389805, ENST00000242719, ENST00000289865, ENST00000361773, ENST0000…	2208	242	13528	1.41777	1	0.0995917	9.89987
GOTERM_BP_FAT	GO:0006508~proteolysis	195	6.51085	0.0314732	ENST00000356091, ENST00000323927, ENST00000261537, ENST00000296024, ENST00000359314, ENST00000323460, ENST00000215574, ENST00000296933, ENST00000339865, ENST00000315249, ENST00000330871, ENST00000282849, ENST00000372457, ENST00000356990, ENST00000292211, ENST00000216181, ENST00000371199, ENST00000399503, ENST00000003302, ENST00000394886, ENST00000335877, ENST00000396981, ENST00000377526, ENST0000…	2208	1054	13528	1.13352	1	0.328731	45.2091
Annotation Cluster 5	Enrichment Score: 5.728983665668713
Category	Term	Count	%	PValue	Genes	List Total	Pop Hits	Pop Total	Fold Enrichment	Bonferroni	Benjamini	FDR
GOTERM_BP_FAT	GO:0001568~blood vessel development	75	2.50417	3.45999e-08	ENST00000271348, ENST00000360966, ENST00000261537, ENST00000396024, ENST00000302754, ENST00000407721, ENST00000295924, ENST00000465645, ENST00000359013, ENST00000418331, ENST00000380874, ENST00000394166, ENST00000349155, ENST00000382353, ENST00000371250, ENST00000221249, ENST00000269141, ENST00000216181, ENST00000225964, ENST00000360666, ENST00000377966, ENST00000244869, ENST00000212355, ENST0000…	2208	245	13528	1.87555	0.000155238	5.00805e-06	6.50952e-05
GOTERM_BP_FAT	GO:0001944~vasculature development	76	2.53756	4.61367e-08	ENST00000271348, ENST00000360966, ENST00000261537, ENST00000396024, ENST00000302754, ENST00000367882, ENST00000407721, ENST00000295924, ENST00000465645, ENST00000359013, ENST00000418331, ENST00000380874, ENST00000394166, ENST00000349155, ENST00000382353, ENST00000371250, ENST00000221249, ENST00000269141, ENST00000216181, ENST00000225964, ENST00000360666, ENST00000377966, ENST00000244869, ENST0000…	2208	251	13528	1.85513	0.000206994	6.27318e-06	8.68001e-05
GOTERM_BP_FAT	GO:0048514~blood vessel morphogenesis	60	2.00334	1.22607e-05	ENST00000360966, ENST00000396024, ENST00000302754, ENST00000295924, ENST00000465645, ENST00000359013, ENST00000418331, ENST00000380874, ENST00000394166, ENST00000382353, ENST00000221249, ENST00000269141, ENST00000216181, ENST00000360666, ENST00000244869, ENST00000264664, ENST00000451137, ENST00000353065, ENST00000382496, ENST00000379079, ENST00000223122, ENST00000340356, ENST00000359562, ENST0000…	2208	211	13528	1.74222	0.0535284	0.000733255	0.0230645
GOTERM_BP_FAT	GO:0001525~angiogenesis	41	1.36895	0.00062005	ENST00000360966, ENST00000354513, ENST00000263923, ENST00000396024, ENST00000342320, ENST00000465645, ENST00000323441, ENST00000359013, ENST00000356591, ENST00000295731, ENST00000344849, ENST00000445399, ENST00000263734, ENST00000382353, ENST00000221249, ENST00000439174, ENST00000216181, ENST00000254958, ENST00000379375, ENST00000264664, ENST00000244869, ENST00000368198, ENST00000451137, ENST0000…	2208	148	13528	1.69729	0.938149	0.0181428	1.16012
Annotation Cluster 6	Enrichment Score: 5.634306309751424
Category	Term	Count	%	PValue	Genes	List Total	Pop Hits	Pop Total	Fold Enrichment	Bonferroni	Benjamini	FDR
GOTERM_BP_FAT	GO:0010608~posttranscriptional regulation of gene expression	66	2.20367	1.0353e-07	ENST00000391947, ENST00000438257, ENST00000284202, ENST00000395799, ENST00000265753, ENST00000324106, ENST00000282388, ENST00000345080, ENST00000296585, ENST00000433529, ENST00000471696, ENST00000450751, ENST00000359558, ENST00000405239, ENST00000335749, ENST00000355238, ENST00000382449, ENST00000394729, ENST00000373204, ENST00000336452, ENST00000258886, ENST00000258416, ENST00000425534, ENST0000…	2208	211	13528	1.91644	0.00046443	1.22246e-05	0.000194777
SP_PIR_KEYWORDS	translation regulation	27	0.901503	3.07048e-06	ENST00000258416, ENST00000220592, ENST00000373191, ENST00000284202, ENST00000395799, ENST00000258729, ENST00000425534, ENST00000373218, ENST00000256413, ENST00000341183, ENST00000335727, ENST00000424085, ENST00000338825, ENST00000290341, ENST00000306846, ENST00000433627, ENST00000392127, ENST00000266987, ENST00000382199, ENST00000450751, ENST00000353250, ENST00000335749, ENST00000367188, ENST0000…	2978	67	19235	2.60289	0.00214703	0.000126424	0.00463037
GOTERM_BP_FAT	GO:0006417~regulation of translation	44	1.46912	8.49962e-06	ENST00000220592, ENST00000298552, ENST00000438257, ENST00000284202, ENST00000395799, ENST00000258729, ENST00000324106, ENST00000265753, ENST00000256413, ENST00000346798, ENST00000404625, ENST00000306846, ENST00000296585, ENST00000433529, ENST00000471696, ENST00000450751, ENST00000405239, ENST00000335749, ENST00000382449, ENST00000312990, ENST00000373204, ENST00000336452, ENST00000258886, ENST0000…	2208	137	13528	1.96774	0.0374199	0.000544679	0.0159897
GOTERM_BP_FAT	GO:0032268~regulation of cellular protein metabolic process	114	3.80634	1.07425e-05	ENST00000323927, ENST00000438257, ENST00000324106, ENST00000433529, ENST00000450751, ENST00000011653, ENST00000330871, ENST00000316059, ENST00000382449, ENST00000360666, ENST00000394729, ENST00000373204, ENST00000253814, ENST00000399503, ENST00000373910, ENST00000258416, ENST00000394886, ENST00000335877, ENST00000487273, ENST00000341183, ENST00000335727, ENST00000306156, ENST00000282185, ENST0000…	2208	474	13528	1.47354	0.0470585	0.000651163	0.0202086
Annotation Cluster 7	Enrichment Score: 5.496061638505674
Category	Term	Count	%	PValue	Genes	List Total	Pop Hits	Pop Total	Fold Enrichment	Bonferroni	Benjamini	FDR
GOTERM_BP_FAT	GO:0048598~embryonic morphogenesis	88	2.93823	6.02244e-08	ENST00000271348, ENST00000205402, ENST00000261537, ENST00000367882, ENST00000437042, ENST00000378536, ENST00000359013, ENST00000380874, ENST00000204604, ENST00000349155, ENST00000317483, ENST00000262464, ENST00000382353, ENST00000371250, ENST00000332503, ENST00000355710, ENST00000286548, ENST00000295206, ENST00000293549, ENST00000335953, ENST00000295108, ENST00000216513, ENST00000264664, ENST0000…	2208	307	13528	1.75622	0.000270191	7.94782e-06	0.000113304
GOTERM_BP_FAT	GO:0048736~appendage development	37	1.23539	2.98335e-06	ENST00000418710, ENST00000271348, ENST00000372037, ENST00000285018, ENST00000373970, ENST00000283921, ENST00000378536, ENST00000437042, ENST00000470747, ENST00000272164, ENST00000371075, ENST00000367760, ENST00000442998, ENST00000394166, ENST00000349155, ENST00000317483, ENST00000262464, ENST00000382353, ENST00000300651, ENST00000286548, ENST00000265340, ENST00000295206, ENST00000335953, ENST0000…	2208	103	13528	2.20089	0.0132971	0.00023482	0.00561263
GOTERM_BP_FAT	GO:0060173~limb development	37	1.23539	2.98335e-06	ENST00000418710, ENST00000271348, ENST00000372037, ENST00000285018, ENST00000373970, ENST00000283921, ENST00000378536, ENST00000437042, ENST00000470747, ENST00000272164, ENST00000371075, ENST00000367760, ENST00000442998, ENST00000394166, ENST00000349155, ENST00000317483, ENST00000262464, ENST00000382353, ENST00000300651, ENST00000286548, ENST00000265340, ENST00000295206, ENST00000335953, ENST0000…	2208	103	13528	2.20089	0.0132971	0.00023482	0.00561263
GOTERM_BP_FAT	GO:0035108~limb morphogenesis	36	1.202	3.02458e-06	ENST00000418710, ENST00000271348, ENST00000372037, ENST00000285018, ENST00000373970, ENST00000283921, ENST00000378536, ENST00000437042, ENST00000470747, ENST00000272164, ENST00000371075, ENST00000367760, ENST00000442998, ENST00000349155, ENST00000317483, ENST00000262464, ENST00000382353, ENST00000300651, ENST00000286548, ENST00000265340, ENST00000295206, ENST00000335953, ENST00000242261, ENST0000…	2208	99	13528	2.22793	0.0134796	0.000229996	0.0056902
GOTERM_BP_FAT	GO:0035107~appendage morphogenesis	36	1.202	3.02458e-06	ENST00000418710, ENST00000271348, ENST00000372037, ENST00000285018, ENST00000373970, ENST00000283921, ENST00000378536, ENST00000437042, ENST00000470747, ENST00000272164, ENST00000371075, ENST00000367760, ENST00000442998, ENST00000349155, ENST00000317483, ENST00000262464, ENST00000382353, ENST00000300651, ENST00000286548, ENST00000265340, ENST00000295206, ENST00000335953, ENST00000242261, ENST0000…	2208	99	13528	2.22793	0.0134796	0.000229996	0.0056902
GOTERM_BP_FAT	GO:0035113~embryonic appendage morphogenesis	31	1.03506	2.62137e-05	ENST00000418710, ENST00000271348, ENST00000373970, ENST00000285018, ENST00000378536, ENST00000437042, ENST00000283921, ENST00000470747, ENST00000272164, ENST00000371075, ENST00000367760, ENST00000349155, ENST00000317483, ENST00000262464, ENST00000382353, ENST00000300651, ENST00000286548, ENST00000295206, ENST00000335953, ENST00000242261, ENST00000415912, ENST00000423902, ENST00000420696, ENST0000…	2208	87	13528	2.18312	0.110968	0.00145108	0.0493061
GOTERM_BP_FAT	GO:0030326~embryonic limb morphogenesis	31	1.03506	2.62137e-05	ENST00000418710, ENST00000271348, ENST00000373970, ENST00000285018, ENST00000378536, ENST00000437042, ENST00000283921, ENST00000470747, ENST00000272164, ENST00000371075, ENST00000367760, ENST00000349155, ENST00000317483, ENST00000262464, ENST00000382353, ENST00000300651, ENST00000286548, ENST00000295206, ENST00000335953, ENST00000242261, ENST00000415912, ENST00000423902, ENST00000420696, ENST0000…	2208	87	13528	2.18312	0.110968	0.00145108	0.0493061
Annotation Cluster 8	Enrichment Score: 5.385365969976328
Category	Term	Count	%	PValue	Genes	List Total	Pop Hits	Pop Total	Fold Enrichment	Bonferroni	Benjamini	FDR
GOTERM_BP_FAT	GO:0015031~protein transport	179	5.97663	1.38717e-07	ENST00000005259, ENST00000355957, ENST00000370345, ENST00000356091, ENST00000321297, ENST00000264710, ENST00000396376, ENST00000392610, ENST00000436278, ENST00000393405, ENST00000320033, ENST00000367139, ENST00000397492, ENST00000298573, ENST00000263904, ENST00000444836, ENST00000239944, ENST00000297540, ENST00000325147, ENST00000342756, ENST00000182527, ENST00000393752, ENST00000315249, ENST0000…	2208	762	13528	1.43924	0.000622231	1.55605e-05	0.000260978
GOTERM_BP_FAT	GO:0045184~establishment of protein localization	180	6.01002	1.6407e-07	ENST00000005259, ENST00000355957, ENST00000370345, ENST00000356091, ENST00000321297, ENST00000264710, ENST00000396376, ENST00000392610, ENST00000436278, ENST00000393405, ENST00000320033, ENST00000367139, ENST00000397492, ENST00000298573, ENST00000263904, ENST00000444836, ENST00000239944, ENST00000297540, ENST00000325147, ENST00000342756, ENST00000182527, ENST00000393752, ENST00000315249, ENST0000…	2208	769	13528	1.4341	0.00073591	1.79555e-05	0.000308675
GOTERM_BP_FAT	GO:0046907~intracellular transport	158	5.27546	1.78767e-07	ENST00000005259, ENST00000355957, ENST00000356091, ENST00000356352, ENST00000402554, ENST00000397492, ENST00000322349, ENST00000298573, ENST00000263904, ENST00000444836, ENST00000297540, ENST00000325147, ENST00000447467, ENST00000342756, ENST00000216106, ENST00000393752, ENST00000315249, ENST00000265381, ENST00000382353, ENST00000216181, ENST00000360150, ENST00000395957, ENST00000341421, ENST0000…	2208	657	13528	1.47342	0.000801804	1.90981e-05	0.000336325
GOTERM_BP_FAT	GO:0008104~protein localization	199	6.64441	5.6158e-07	ENST00000321297, ENST00000356091, ENST00000264710, ENST00000396376, ENST00000392610, ENST00000320033, ENST00000367139, ENST00000263904, ENST00000239944, ENST00000444836, ENST00000332674, ENST00000297540, ENST00000325147, ENST00000182527, ENST00000393752, ENST00000315249, ENST00000265381, ENST00000367630, ENST00000216181, ENST00000341421, ENST00000338448, ENST00000426126, ENST00000429811, ENST0000…	2208	882	13528	1.38235	0.00251664	5.36116e-05	0.00105653
SP_PIR_KEYWORDS	protein transport	113	3.77295	5.39766e-06	ENST00000321297, ENST00000370345, ENST00000355957, ENST00000005259, ENST00000396376, ENST00000264710, ENST00000392610, ENST00000436278, ENST00000393405, ENST00000367139, ENST00000263904, ENST00000239944, ENST00000297540, ENST00000325147, ENST00000182527, ENST00000464506, ENST00000367630, ENST00000265381, ENST00000311955, ENST00000354293, ENST00000366508, ENST00000264454, ENST00000258739, ENST0000…	2978	485	19235	1.50489	0.00377125	0.000188901	0.0081397
GOTERM_BP_FAT	GO:0006886~intracellular protein transport	89	2.97162	0.000162816	ENST00000356091, ENST00000005259, ENST00000261574, ENST00000355957, ENST00000338008, ENST00000396526, ENST00000337273, ENST00000379661, ENST00000259512, ENST00000262325, ENST00000397492, ENST00000395715, ENST00000298573, ENST00000263904, ENST00000444836, ENST00000342756, ENST00000315249, ENST00000393752, ENST00000406870, ENST00000265381, ENST00000382353, ENST00000219139, ENST00000256637, ENST0000…	2208	374	13528	1.45798	0.518388	0.00656051	0.305873
GOTERM_BP_FAT	GO:0034613~cellular protein localization	96	3.20534	0.000177099	ENST00000356091, ENST00000005259, ENST00000261574, ENST00000355957, ENST00000338008, ENST00000396526, ENST00000337273, ENST00000379661, ENST00000259512, ENST00000262325, ENST00000397492, ENST00000395715, ENST00000298573, ENST00000263904, ENST00000444836, ENST00000342756, ENST00000315249, ENST00000393752, ENST00000406870, ENST00000265381, ENST00000382353, ENST00000219139, ENST00000256637, ENST0000…	2208	411	13528	1.43108	0.54829	0.00682758	0.332664
GOTERM_BP_FAT	GO:0070727~cellular macromolecule localization	96	3.20534	0.000232324	ENST00000356091, ENST00000005259, ENST00000261574, ENST00000355957, ENST00000338008, ENST00000396526, ENST00000337273, ENST00000379661, ENST00000259512, ENST00000262325, ENST00000397492, ENST00000395715, ENST00000298573, ENST00000263904, ENST00000444836, ENST00000342756, ENST00000315249, ENST00000393752, ENST00000406870, ENST00000265381, ENST00000382353, ENST00000219139, ENST00000256637, ENST0000…	2208	414	13528	1.42071	0.647449	0.00824014	0.436184
Annotation Cluster 9	Enrichment Score: 5.2052743235531835
Category	Term	Count	%	PValue	Genes	List Total	Pop Hits	Pop Total	Fold Enrichment	Bonferroni	Benjamini	FDR
GOTERM_BP_FAT	GO:0048598~embryonic morphogenesis	88	2.93823	6.02244e-08	ENST00000271348, ENST00000205402, ENST00000261537, ENST00000367882, ENST00000437042, ENST00000378536, ENST00000359013, ENST00000380874, ENST00000204604, ENST00000349155, ENST00000317483, ENST00000262464, ENST00000382353, ENST00000371250, ENST00000332503, ENST00000355710, ENST00000286548, ENST00000295206, ENST00000293549, ENST00000335953, ENST00000295108, ENST00000216513, ENST00000264664, ENST0000…	2208	307	13528	1.75622	0.000270191	7.94782e-06	0.000113304
GOTERM_BP_FAT	GO:0043009~chordate embryonic development	88	2.93823	2.06948e-06	ENST00000261537, ENST00000302754, ENST00000402554, ENST00000359013, ENST00000366756, ENST00000380874, ENST00000204604, ENST00000444836, ENST00000349155, ENST00000380591, ENST00000265381, ENST00000382353, ENST00000332503, ENST00000295206, ENST00000293549, ENST00000216181, ENST00000225964, ENST00000257963, ENST00000216513, ENST00000246868, ENST00000341267, ENST00000212355, ENST00000293894, ENST0000…	2208	331	13528	1.62888	0.00924277	0.000175187	0.00389337
GOTERM_BP_FAT	GO:0009792~embryonic development ending in birth or egg hatching	88	2.93823	3.0764e-06	ENST00000261537, ENST00000302754, ENST00000402554, ENST00000359013, ENST00000366756, ENST00000380874, ENST00000204604, ENST00000444836, ENST00000349155, ENST00000380591, ENST00000265381, ENST00000382353, ENST00000332503, ENST00000295206, ENST00000293549, ENST00000216181, ENST00000225964, ENST00000257963, ENST00000216513, ENST00000246868, ENST00000341267, ENST00000212355, ENST00000293894, ENST0000…	2208	334	13528	1.61425	0.013709	0.000230037	0.00578768
GOTERM_BP_FAT	GO:0001701~in utero embryonic development	49	1.63606	0.000148739	ENST00000261537, ENST00000302754, ENST00000402554, ENST00000380874, ENST00000444836, ENST00000349155, ENST00000380591, ENST00000265381, ENST00000216181, ENST00000257963, ENST00000246868, ENST00000212355, ENST00000293894, ENST00000254942, ENST00000430710, ENST00000284523, ENST00000366641, ENST00000230323, ENST00000279550, ENST00000359562, ENST00000366971, ENST00000357472, ENST00000217086, ENST0000…	2208	176	13528	1.70576	0.48698	0.00610459	0.279462
GOTERM_BP_FAT	GO:0048568~embryonic organ development	48	1.60267	0.000165017	ENST00000375708, ENST00000366671, ENST00000426431, ENST00000302754, ENST00000367882, ENST00000241124, ENST00000437042, ENST00000359013, ENST00000323441, ENST00000272164, ENST00000367760, ENST00000371075, ENST00000396352, ENST00000358755, ENST00000263734, ENST00000382353, ENST00000332503, ENST00000300651, ENST00000293549, ENST00000398468, ENST00000216513, ENST00000295108, ENST00000379375, ENST0000…	2208	172	13528	1.70981	0.523121	0.00653161	0.310002
Annotation Cluster 10	Enrichment Score: 4.778391344918401
Category	Term	Count	%	PValue	Genes	List Total	Pop Hits	Pop Total	Fold Enrichment	Bonferroni	Benjamini	FDR
GOTERM_BP_FAT	GO:0051270~regulation of cell motion	59	1.96995	1.22549e-06	ENST00000262713, ENST00000268035, ENST00000204604, ENST00000375856, ENST00000296585, ENST00000393752, ENST00000345075, ENST00000406870, ENST00000262995, ENST00000336505, ENST00000332175, ENST00000421865, ENST00000428026, ENST00000360510, ENST00000212355, ENST00000399503, ENST00000342215, ENST00000341500, ENST00000487273, ENST00000342788, ENST00000333592, ENST00000366930, ENST00000349716, ENST0000…	2208	193	13528	1.87296	0.00548369	0.000112214	0.00230557
GOTERM_BP_FAT	GO:0030334~regulation of cell migration	53	1.76962	1.97785e-06	ENST00000262713, ENST00000268035, ENST00000204604, ENST00000375856, ENST00000296585, ENST00000393752, ENST00000262995, ENST00000336505, ENST00000332175, ENST00000421865, ENST00000428026, ENST00000212355, ENST00000399503, ENST00000342215, ENST00000341500, ENST00000487273, ENST00000342788, ENST00000333592, ENST00000366930, ENST00000349716, ENST00000249749, ENST00000352732, ENST00000259486, ENST0000…	2208	169	13528	1.92143	0.00883535	0.000170651	0.00372099
GOTERM_BP_FAT	GO:0040012~regulation of locomotion	57	1.90317	5.1434e-06	ENST00000262713, ENST00000268035, ENST00000204604, ENST00000375856, ENST00000296585, ENST00000393752, ENST00000262995, ENST00000336505, ENST00000332175, ENST00000421865, ENST00000428026, ENST00000360510, ENST00000212355, ENST00000399503, ENST00000264664, ENST00000342215, ENST00000341500, ENST00000487273, ENST00000342788, ENST00000333592, ENST00000366930, ENST00000349716, ENST00000249749, ENST0000…	2208	192	13528	1.8189	0.0228142	0.000360537	0.00967619
GOTERM_BP_FAT	GO:0051272~positive regulation of cell motion	33	1.10184	4.9346e-05	ENST00000331163, ENST00000354513, ENST00000263923, ENST00000275493, ENST00000323441, ENST00000268035, ENST00000404625, ENST00000375856, ENST00000296585, ENST00000345075, ENST00000393752, ENST00000406870, ENST00000257290, ENST00000379375, ENST00000342215, ENST00000341500, ENST00000305249, ENST00000311585, ENST00000260356, ENST00000342788, ENST00000487273, ENST00000381652, ENST00000457016, ENST0000…	2208	98	13528	2.06311	0.198621	0.00240386	0.0927973
GOTERM_BP_FAT	GO:0030335~positive regulation of cell migration	30	1.00167	0.000114082	ENST00000331163, ENST00000354513, ENST00000263923, ENST00000275493, ENST00000323441, ENST00000268035, ENST00000404625, ENST00000375856, ENST00000296585, ENST00000393752, ENST00000257290, ENST00000379375, ENST00000342215, ENST00000341500, ENST00000305249, ENST00000311585, ENST00000260356, ENST00000342788, ENST00000487273, ENST00000381652, ENST00000457016, ENST00000491143, ENST00000345122, ENST0000…	2208	89	13528	2.06522	0.400655	0.00486354	0.214413
GOTERM_BP_FAT	GO:0040017~positive regulation of locomotion	31	1.03506	0.000304388	ENST00000331163, ENST00000354513, ENST00000263923, ENST00000275493, ENST00000323441, ENST00000268035, ENST00000404625, ENST00000375856, ENST00000296585, ENST00000393752, ENST00000257290, ENST00000379375, ENST00000264664, ENST00000342215, ENST00000341500, ENST00000305249, ENST00000311585, ENST00000260356, ENST00000342788, ENST00000487273, ENST00000381652, ENST00000457016, ENST00000491143, ENST0000…	2208	98	13528	1.93807	0.744874	0.0102181	0.571117
Annotation Cluster 11	Enrichment Score: 4.511488299210683
Category	Term	Count	%	PValue	Genes	List Total	Pop Hits	Pop Total	Fold Enrichment	Bonferroni	Benjamini	FDR
GOTERM_CC_FAT	GO:0045202~synapse	96	3.20534	3.19603e-08	ENST00000373347, ENST00000376977, ENST00000228567, ENST00000369872, ENST00000368324, ENST00000373913, ENST00000343849, ENST00000437081, ENST00000313401, ENST00000376113, ENST00000334082, ENST00000267101, ENST00000450751, ENST00000233535, ENST00000376151, ENST00000265381, ENST00000219139, ENST00000398016, ENST00000238892, ENST00000394232, ENST00000269141, ENST00000448083, ENST00000216181, ENST0000…	1994	355	12782	1.73347	2.17967e-05	2.17967e-05	4.803e-05
GOTERM_CC_FAT	GO:0044456~synapse part	70	2.33723	3.75287e-07	ENST00000373347, ENST00000376977, ENST00000228567, ENST00000369872, ENST00000368324, ENST00000373913, ENST00000437081, ENST00000376113, ENST00000334082, ENST00000267101, ENST00000450751, ENST00000233535, ENST00000265381, ENST00000376151, ENST00000219139, ENST00000398016, ENST00000238892, ENST00000394232, ENST00000448083, ENST00000395957, ENST00000345330, ENST00000278379, ENST00000398309, ENST0000…	1994	246	12782	1.82405	0.000255913	6.39845e-05	0.000563981
GOTERM_CC_FAT	GO:0030054~cell junction	123	4.10684	8.89067e-07	ENST00000368324, ENST00000437081, ENST00000398974, ENST00000064724, ENST00000397359, ENST00000418331, ENST00000251081, ENST00000318008, ENST00000450751, ENST00000233535, ENST00000396432, ENST00000225394, ENST00000238892, ENST00000394232, ENST00000332175, ENST00000428026, ENST00000263817, ENST00000216181, ENST00000371336, ENST00000398309, ENST00000419488, ENST00000421351, ENST00000378191, ENST0000…	1994	518	12782	1.52212	0.00060616	0.000121261	0.00133608
SP_PIR_KEYWORDS	cell junction	95	3.17195	1.29368e-05	ENST00000373347, ENST00000376977, ENST00000271348, ENST00000228567, ENST00000368324, ENST00000437081, ENST00000262713, ENST00000064724, ENST00000281282, ENST00000334082, ENST00000454994, ENST00000251081, ENST00000450751, ENST00000233535, ENST00000396432, ENST00000398016, ENST00000159647, ENST00000238892, ENST00000394232, ENST00000428026, ENST00000371336, ENST00000398309, ENST00000419488, ENST0000…	2978	399	19235	1.53786	0.00901494	0.000377255	0.0195077
SP_PIR_KEYWORDS	synapse	52	1.73623	0.000774952	ENST00000373347, ENST00000376977, ENST00000228567, ENST00000368324, ENST00000437081, ENST00000334082, ENST00000450751, ENST00000233535, ENST00000398016, ENST00000394232, ENST00000238892, ENST00000398309, ENST00000419488, ENST00000400145, ENST00000263846, ENST00000221485, ENST00000421627, ENST00000263160, ENST00000295454, ENST00000478722, ENST00000367545, ENST00000249647, ENST00000335325, ENST0000…	2978	213	19235	1.57685	0.41881	0.0141795	1.16232
GOTERM_CC_FAT	GO:0045211~postsynaptic membrane	33	1.10184	0.00866022	ENST00000373347, ENST00000376977, ENST00000373913, ENST00000334082, ENST00000357877, ENST00000255380, ENST00000361820, ENST00000267101, ENST00000450751, ENST00000398016, ENST00000335625, ENST00000306901, ENST00000238892, ENST00000370328, ENST00000218075, ENST00000289957, ENST00000449833, ENST00000398309, ENST00000452113, ENST00000400145, ENST00000486284, ENST00000371561, ENST00000421627, ENST0000…	1994	135	12782	1.56695	0.997347	0.11402	12.253
SP_PIR_KEYWORDS	postsynaptic cell membrane	26	0.868114	0.0283819	ENST00000373347, ENST00000376977, ENST00000334082, ENST00000255380, ENST00000361820, ENST00000450751, ENST00000398016, ENST00000335625, ENST00000370328, ENST00000306901, ENST00000218075, ENST00000289957, ENST00000449833, ENST00000398309, ENST00000452113, ENST00000400145, ENST00000371561, ENST00000421627, ENST00000295454, ENST00000368498, ENST00000478722, ENST00000356592, ENST00000274093, ENST0000…	2978	110	19235	1.52668	1	0.238421	35.2223
Annotation Cluster 12	Enrichment Score: 4.389188216588847
Category	Term	Count	%	PValue	Genes	List Total	Pop Hits	Pop Total	Fold Enrichment	Bonferroni	Benjamini	FDR
SP_PIR_KEYWORDS	metal-binding	555	18.5309	2.12067e-07	ENST00000356091, ENST00000317775, ENST00000358716, ENST00000261537, ENST00000375279, ENST00000437081, ENST00000295924, ENST00000373186, ENST00000399251, ENST00000308683, ENST00000380599, ENST00000322349, ENST00000370092, ENST00000324306, ENST00000310803, ENST00000399799, ENST00000318833, ENST00000318008, ENST00000374012, ENST00000362003, ENST00000356990, ENST00000305921, ENST00000287218, ENST0000…	2978	2972	19235	1.20618	0.000148436	1.34951e-05	0.00031981
SP_PIR_KEYWORDS	zinc-finger	341	11.3856	2.93928e-07	ENST00000358716, ENST00000261537, ENST00000332070, ENST00000375279, ENST00000437081, ENST00000444294, ENST00000295924, ENST00000274811, ENST00000282388, ENST00000399251, ENST00000345080, ENST00000380599, ENST00000405666, ENST00000308683, ENST00000322349, ENST00000495893, ENST00000324306, ENST00000310803, ENST00000399799, ENST00000315249, ENST00000318833, ENST00000374012, ENST00000362003, ENST0000…	2978	1718	19235	1.28203	0.000205728	1.71457e-05	0.000443261
SP_PIR_KEYWORDS	zinc	421	14.0568	3.93794e-07	ENST00000358716, ENST00000356091, ENST00000261537, ENST00000375279, ENST00000437081, ENST00000295924, ENST00000399251, ENST00000380599, ENST00000308683, ENST00000322349, ENST00000324306, ENST00000310803, ENST00000377205, ENST00000399799, ENST00000318008, ENST00000318833, ENST00000374012, ENST00000362003, ENST00000233535, ENST00000356990, ENST00000287218, ENST00000269439, ENST00000317995, ENST0000…	2978	2189	19235	1.24224	0.000275618	2.12041e-05	0.000593864
GOTERM_MF_FAT	GO:0046872~metal ion binding	756	25.2421	0.000227979	ENST00000356091, ENST00000317775, ENST00000358716, ENST00000256737, ENST00000261537, ENST00000234310, ENST00000375279, ENST00000396024, ENST00000437081, ENST00000295924, ENST00000373186, ENST00000399251, ENST00000308683, ENST00000380599, ENST00000322349, ENST00000370092, ENST00000324306, ENST00000388996, ENST00000377205, ENST00000310803, ENST00000399799, ENST00000318833, ENST00000318008, ENST0000…	2149	4140	12983	1.10321	0.280365	0.0232268	0.376353
GOTERM_MF_FAT	GO:0043169~cation binding	760	25.3756	0.000362035	ENST00000356091, ENST00000317775, ENST00000358716, ENST00000256737, ENST00000261537, ENST00000234310, ENST00000375279, ENST00000396024, ENST00000437081, ENST00000295924, ENST00000373186, ENST00000399251, ENST00000308683, ENST00000380599, ENST00000322349, ENST00000370092, ENST00000324306, ENST00000388996, ENST00000377205, ENST00000310803, ENST00000399799, ENST00000318833, ENST00000318008, ENST0000…	2149	4179	12983	1.0987	0.406971	0.0302684	0.597035
GOTERM_MF_FAT	GO:0043167~ion binding	769	25.6761	0.000500459	ENST00000317775, ENST00000256737, ENST00000234310, ENST00000437081, ENST00000396024, ENST00000380599, ENST00000370092, ENST00000324306, ENST00000377205, ENST00000318008, ENST00000318833, ENST00000374012, ENST00000287218, ENST00000305921, ENST00000379416, ENST00000215885, ENST00000366787, ENST00000486284, ENST00000359930, ENST00000341685, ENST00000269439, ENST00000450471, ENST00000324589, ENST0000…	2149	4241	12983	1.09546	0.514387	0.0373044	0.824423
GOTERM_MF_FAT	GO:0008270~zinc ion binding	433	14.4574	0.00121516	ENST00000358716, ENST00000356091, ENST00000261537, ENST00000375279, ENST00000437081, ENST00000295924, ENST00000399251, ENST00000380599, ENST00000308683, ENST00000322349, ENST00000324306, ENST00000310803, ENST00000377205, ENST00000399799, ENST00000318008, ENST00000318833, ENST00000011653, ENST00000374012, ENST00000362003, ENST00000233535, ENST00000356990, ENST00000287218, ENST00000269439, ENST0000…	2149	2311	12983	1.13195	0.827012	0.0734471	1.9907
GOTERM_MF_FAT	GO:0046914~transition metal ion binding	506	16.8948	0.00624979	ENST00000356091, ENST00000317775, ENST00000358716, ENST00000261537, ENST00000375279, ENST00000437081, ENST00000295924, ENST00000373186, ENST00000399251, ENST00000380599, ENST00000308683, ENST00000370092, ENST00000322349, ENST00000324306, ENST00000377205, ENST00000310803, ENST00000399799, ENST00000318008, ENST00000318833, ENST00000011653, ENST00000374012, ENST00000362003, ENST00000233535, ENST0000…	2149	2785	12983	1.09765	0.999882	0.211854	9.84864
Annotation Cluster 13	Enrichment Score: 4.3465950528974195
Category	Term	Count	%	PValue	Genes	List Total	Pop Hits	Pop Total	Fold Enrichment	Bonferroni	Benjamini	FDR
GOTERM_CC_FAT	GO:0030136~clathrin-coated vesicle	43	1.43573	2.25561e-06	ENST00000392011, ENST00000228567, ENST00000369872, ENST00000368324, ENST00000258301, ENST00000437081, ENST00000275493, ENST00000372989, ENST00000376113, ENST00000373624, ENST00000371655, ENST00000361228, ENST00000233535, ENST00000376151, ENST00000265381, ENST00000219139, ENST00000256637, ENST00000339208, ENST00000394232, ENST00000329235, ENST00000338916, ENST00000427473, ENST00000380006, ENST0000…	1994	132	12782	2.08818	0.00153715	0.000256355	0.00338969
GOTERM_CC_FAT	GO:0030135~coated vesicle	46	1.53589	3.01255e-05	ENST00000392011, ENST00000228567, ENST00000369872, ENST00000368324, ENST00000258301, ENST00000437081, ENST00000275493, ENST00000372989, ENST00000376113, ENST00000373624, ENST00000371655, ENST00000361228, ENST00000264963, ENST00000233535, ENST00000376151, ENST00000265381, ENST00000219139, ENST00000256637, ENST00000339208, ENST00000394232, ENST00000329235, ENST00000338916, ENST00000427473, ENST0000…	1994	159	12782	1.85453	0.0203363	0.00186606	0.0452631
GOTERM_CC_FAT	GO:0031982~vesicle	144	4.80801	3.09868e-05	ENST00000296028, ENST00000370345, ENST00000282588, ENST00000369872, ENST00000231061, ENST00000368324, ENST00000261537, ENST00000392610, ENST00000437081, ENST00000396024, ENST00000359314, ENST00000315249, ENST00000296402, ENST00000376151, ENST00000233535, ENST00000265381, ENST00000396432, ENST00000394232, ENST00000482911, ENST00000373504, ENST00000395957, ENST00000372921, ENST00000453424, ENST0000…	1994	670	12782	1.37772	0.0209116	0.00175956	0.0465569
GOTERM_CC_FAT	GO:0031410~cytoplasmic vesicle	138	4.60768	4.6042e-05	ENST00000296028, ENST00000370345, ENST00000282588, ENST00000369872, ENST00000231061, ENST00000368324, ENST00000261537, ENST00000392610, ENST00000437081, ENST00000396024, ENST00000359314, ENST00000315249, ENST00000296402, ENST00000376151, ENST00000233535, ENST00000265381, ENST00000396432, ENST00000394232, ENST00000482911, ENST00000373504, ENST00000395957, ENST00000453424, ENST00000354293, ENST0000…	1994	642	12782	1.3779	0.0309134	0.00241257	0.0691696
GOTERM_CC_FAT	GO:0016023~cytoplasmic membrane-bounded vesicle	120	4.00668	7.79323e-05	ENST00000296028, ENST00000282588, ENST00000369872, ENST00000231061, ENST00000368324, ENST00000392610, ENST00000437081, ENST00000396024, ENST00000359314, ENST00000315249, ENST00000296402, ENST00000233535, ENST00000376151, ENST00000265381, ENST00000394232, ENST00000482911, ENST00000373504, ENST00000395957, ENST00000354293, ENST00000306773, ENST00000366787, ENST00000262138, ENST00000261024, ENST0000…	1994	550	12782	1.3986	0.051764	0.00331648	0.117053
GOTERM_CC_FAT	GO:0031988~membrane-bounded vesicle	122	4.07346	0.000136237	ENST00000296028, ENST00000282588, ENST00000369872, ENST00000231061, ENST00000368324, ENST00000392610, ENST00000437081, ENST00000396024, ENST00000359314, ENST00000315249, ENST00000296402, ENST00000233535, ENST00000376151, ENST00000265381, ENST00000394232, ENST00000482911, ENST00000373504, ENST00000395957, ENST00000354293, ENST00000306773, ENST00000366787, ENST00000262138, ENST00000261024, ENST0000…	1994	568	12782	1.37685	0.0887338	0.00545099	0.204542
GOTERM_CC_FAT	GO:0008021~synaptic vesicle	25	0.834725	0.00036416	ENST00000228567, ENST00000369872, ENST00000368324, ENST00000437081, ENST00000372989, ENST00000376113, ENST00000371655, ENST00000376151, ENST00000265381, ENST00000233535, ENST00000219139, ENST00000394232, ENST00000338916, ENST00000380006, ENST00000371561, ENST00000263846, ENST00000261024, ENST00000221485, ENST00000452722, ENST00000438754, ENST00000263160, ENST00000367481, ENST00000393029, ENST0000…	1994	76	12782	2.10863	0.219954	0.0112275	0.545865
Annotation Cluster 14	Enrichment Score: 4.202291903194068
Category	Term	Count	%	PValue	Genes	List Total	Pop Hits	Pop Total	Fold Enrichment	Bonferroni	Benjamini	FDR
UP_SEQ_FEATURE	domain:Protein kinase	122	4.07346	5.24391e-09	ENST00000374632, ENST00000447079, ENST00000268035, ENST00000399799, ENST00000394334, ENST00000296402, ENST00000407008, ENST00000238616, ENST00000324198, ENST00000394729, ENST00000300843, ENST00000419821, ENST00000389032, ENST00000339659, ENST00000399503, ENST00000378423, ENST00000450471, ENST00000341183, ENST00000431350, ENST00000306156, ENST00000350082, ENST00000261798, ENST00000263881, ENST0000…	2978	469	19113	1.66952	3.20608e-05	8.01529e-06	1.01908e-05
INTERPRO	IPR008271:Serine/threonine protein kinase, active site	100	3.3389	9.23636e-09	ENST00000447079, ENST00000399799, ENST00000394334, ENST00000296402, ENST00000407008, ENST00000238616, ENST00000324198, ENST00000394729, ENST00000300843, ENST00000419821, ENST00000389032, ENST00000339659, ENST00000399503, ENST00000378423, ENST00000450471, ENST00000341183, ENST00000431350, ENST00000350082, ENST00000306156, ENST00000261798, ENST00000263881, ENST00000278568, ENST00000261716, ENST0000…	2687	354	16659	1.75137	2.42544e-05	2.42544e-05	1.6385e-05
SP_PIR_KEYWORDS	serine/threonine-protein kinase	101	3.37229	3.27734e-08	ENST00000447079, ENST00000399799, ENST00000394334, ENST00000296402, ENST00000407008, ENST00000238616, ENST00000324198, ENST00000394729, ENST00000300843, ENST00000419821, ENST00000389032, ENST00000339659, ENST00000399503, ENST00000378423, ENST00000450471, ENST00000341183, ENST00000431350, ENST00000350082, ENST00000306156, ENST00000261798, ENST00000263881, ENST00000278568, ENST00000261716, ENST0000…	2978	381	19235	1.71224	2.29411e-05	2.54904e-06	4.94243e-05
INTERPRO	IPR017441:Protein kinase, ATP binding site	119	3.97329	4.10829e-08	ENST00000374632, ENST00000447079, ENST00000268035, ENST00000399799, ENST00000394334, ENST00000296402, ENST00000407008, ENST00000238616, ENST00000324198, ENST00000394729, ENST00000300843, ENST00000419821, ENST00000389032, ENST00000339659, ENST00000399503, ENST00000378423, ENST00000450471, ENST00000341183, ENST00000431350, ENST00000306156, ENST00000350082, ENST00000290271, ENST00000261798, ENST0000…	2687	455	16659	1.6215	0.000107878	5.39404e-05	7.28797e-05
INTERPRO	IPR000719:Protein kinase, core	123	4.10684	4.9658e-08	ENST00000374632, ENST00000447079, ENST00000268035, ENST00000399799, ENST00000394334, ENST00000296402, ENST00000407008, ENST00000238616, ENST00000324198, ENST00000394729, ENST00000300843, ENST00000419821, ENST00000389032, ENST00000339659, ENST00000399503, ENST00000378423, ENST00000450471, ENST00000341183, ENST00000431350, ENST00000306156, ENST00000350082, ENST00000261798, ENST00000263881, ENST0000…	2687	476	16659	1.60206	0.000130393	4.34663e-05	8.80916e-05
INTERPRO	IPR017442:Serine/threonine protein kinase-related	98	3.27212	8.224e-08	ENST00000447079, ENST00000399799, ENST00000394334, ENST00000296402, ENST00000407008, ENST00000238616, ENST00000324198, ENST00000394729, ENST00000300843, ENST00000419821, ENST00000389032, ENST00000339659, ENST00000399503, ENST00000378423, ENST00000450471, ENST00000341183, ENST00000431350, ENST00000350082, ENST00000306156, ENST00000261798, ENST00000263881, ENST00000278568, ENST00000261716, ENST0000…	2687	359	16659	1.69244	0.000215939	5.39891e-05	0.000145891
GOTERM_BP_FAT	GO:0006468~protein amino acid phosphorylation	161	5.37563	1.03109e-07	ENST00000282588, ENST00000374632, ENST00000447079, ENST00000268035, ENST00000399799, ENST00000296402, ENST00000394334, ENST00000407008, ENST00000238616, ENST00000360351, ENST00000324198, ENST00000394729, ENST00000419821, ENST00000300843, ENST00000389032, ENST00000399503, ENST00000339659, ENST00000378423, ENST00000353065, ENST00000487273, ENST00000450471, ENST00000341183, ENST00000431350, ENST0000…	2208	667	13528	1.47889	0.000462542	1.25039e-05	0.000193985
GOTERM_MF_FAT	GO:0004674~protein serine/threonine kinase activity	114	3.80634	1.32948e-07	ENST00000447079, ENST00000399799, ENST00000394334, ENST00000296402, ENST00000407008, ENST00000238616, ENST00000324198, ENST00000394729, ENST00000300843, ENST00000419821, ENST00000389032, ENST00000339659, ENST00000399503, ENST00000378423, ENST00000450471, ENST00000341183, ENST00000431350, ENST00000306156, ENST00000350082, ENST00000261798, ENST00000243562, ENST00000263881, ENST00000278568, ENST0000…	2149	430	12983	1.60168	0.000191826	4.796e-05	0.000219863
GOTERM_MF_FAT	GO:0004672~protein kinase activity	147	4.90818	6.65393e-07	ENST00000374632, ENST00000447079, ENST00000268035, ENST00000399799, ENST00000296402, ENST00000394334, ENST00000407008, ENST00000238616, ENST00000324198, ENST00000394729, ENST00000371336, ENST00000419821, ENST00000300843, ENST00000389032, ENST00000339659, ENST00000399503, ENST00000378423, ENST00000450471, ENST00000341183, ENST00000431350, ENST00000306156, ENST00000350082, ENST00000360409, ENST0000…	2149	606	12983	1.46549	0.000959702	0.000192014	0.00110039
SP_PIR_KEYWORDS	kinase	155	5.17529	7.40123e-07	ENST00000374632, ENST00000447079, ENST00000268035, ENST00000399799, ENST00000296402, ENST00000301463, ENST00000394334, ENST00000225394, ENST00000407008, ENST00000238616, ENST00000324198, ENST00000394729, ENST00000419821, ENST00000300843, ENST00000389032, ENST00000339659, ENST00000399503, ENST00000371873, ENST00000378423, ENST00000450471, ENST00000341183, ENST00000225737, ENST00000431350, ENST0000…	2978	688	19235	1.45516	0.000517952	3.45385e-05	0.00111614
INTERPRO	IPR002290:Serine/threonine protein kinase	73	2.4374	1.20241e-06	ENST00000457458, ENST00000447079, ENST00000395284, ENST00000359015, ENST00000409947, ENST00000347992, ENST00000429705, ENST00000398523, ENST00000399799, ENST00000394334, ENST00000296402, ENST00000262811, ENST00000312358, ENST00000407008, ENST00000355999, ENST00000238616, ENST00000324198, ENST00000295797, ENST00000394729, ENST00000419821, ENST00000300843, ENST00000389032, ENST00000339659, ENST0000…	2687	259	16659	1.74745	0.00315255	0.000631306	0.00213301
UP_SEQ_FEATURE	binding site:ATP	126	4.20701	2.30497e-06	ENST00000374632, ENST00000447079, ENST00000268035, ENST00000399799, ENST00000394334, ENST00000296402, ENST00000407008, ENST00000238616, ENST00000324198, ENST00000394729, ENST00000300843, ENST00000419821, ENST00000389032, ENST00000339659, ENST00000399503, ENST00000378423, ENST00000450471, ENST00000341183, ENST00000431350, ENST00000306156, ENST00000350082, ENST00000261798, ENST00000263881, ENST0000…	2978	542	19113	1.49202	0.0139937	0.00176002	0.00447926
GOTERM_BP_FAT	GO:0006793~phosphorus metabolic process	206	6.87813	3.10088e-05	ENST00000399799, ENST00000296402, ENST00000394334, ENST00000332175, ENST00000324198, ENST00000305921, ENST00000394729, ENST00000300843, ENST00000419821, ENST00000389032, ENST00000399503, ENST00000394228, ENST00000487273, ENST00000450471, ENST00000341183, ENST00000333027, ENST00000350082, ENST00000306156, ENST00000261798, ENST00000005178, ENST00000263881, ENST00000357345, ENST00000463280, ENST0000…	2208	973	13528	1.29715	0.129892	0.00167496	0.0583228
GOTERM_BP_FAT	GO:0006796~phosphate metabolic process	206	6.87813	3.10088e-05	ENST00000399799, ENST00000296402, ENST00000394334, ENST00000332175, ENST00000324198, ENST00000305921, ENST00000394729, ENST00000300843, ENST00000419821, ENST00000389032, ENST00000399503, ENST00000394228, ENST00000487273, ENST00000450471, ENST00000341183, ENST00000333027, ENST00000350082, ENST00000306156, ENST00000261798, ENST00000005178, ENST00000263881, ENST00000357345, ENST00000463280, ENST0000…	2208	973	13528	1.29715	0.129892	0.00167496	0.0583228
GOTERM_BP_FAT	GO:0016310~phosphorylation	171	5.70952	9.35686e-05	ENST00000282588, ENST00000374632, ENST00000447079, ENST00000268035, ENST00000399799, ENST00000296402, ENST00000394334, ENST00000253413, ENST00000407008, ENST00000238616, ENST00000360351, ENST00000324198, ENST00000394729, ENST00000419821, ENST00000300843, ENST00000389032, ENST00000399503, ENST00000339659, ENST00000394228, ENST00000378423, ENST00000353065, ENST00000487273, ENST00000450471, ENST0000…	2208	800	13528	1.30961	0.342862	0.00418982	0.17589
UP_SEQ_FEATURE	active site:Proton acceptor	139	4.64107	0.000110856	ENST00000374632, ENST00000447079, ENST00000272902, ENST00000268035, ENST00000399799, ENST00000296402, ENST00000394334, ENST00000407008, ENST00000238616, ENST00000324198, ENST00000394729, ENST00000379416, ENST00000419821, ENST00000300843, ENST00000389032, ENST00000339659, ENST00000399503, ENST00000378423, ENST00000450471, ENST00000341183, ENST00000431350, ENST00000306156, ENST00000350082, ENST0000…	2978	658	19113	1.35579	0.492274	0.0549189	0.215213
SP_PIR_KEYWORDS	nucleotide-binding	315	10.5175	0.000139038	ENST00000264710, ENST00000392610, ENST00000274008, ENST00000320033, ENST00000336079, ENST00000373186, ENST00000367139, ENST00000370092, ENST00000355754, ENST00000444836, ENST00000215574, ENST00000377205, ENST00000399799, ENST00000394334, ENST00000229854, ENST00000296402, ENST00000452510, ENST00000294671, ENST00000292211, ENST00000216181, ENST00000324198, ENST00000394233, ENST00000394729, ENST0000…	2978	1686	19235	1.20676	0.0927464	0.00347015	0.209473
SMART	SM00220:S_TKc	73	2.4374	0.000144628	ENST00000457458, ENST00000447079, ENST00000395284, ENST00000359015, ENST00000409947, ENST00000347992, ENST00000429705, ENST00000398523, ENST00000399799, ENST00000394334, ENST00000296402, ENST00000262811, ENST00000312358, ENST00000407008, ENST00000355999, ENST00000238616, ENST00000324198, ENST00000295797, ENST00000394729, ENST00000419821, ENST00000300843, ENST00000389032, ENST00000339659, ENST0000…	1686	259	9079	1.51776	0.0590759	0.0590759	0.203038
SP_PIR_KEYWORDS	transferase	259	8.64775	0.000806523	ENST00000377200, ENST00000428789, ENST00000295924, ENST00000322348, ENST00000377205, ENST00000398665, ENST00000399799, ENST00000296402, ENST00000394334, ENST00000376156, ENST00000292211, ENST00000324198, ENST00000394729, ENST00000419821, ENST00000300843, ENST00000389032, ENST00000399503, ENST00000383701, ENST00000255613, ENST00000371873, ENST00000354234, ENST00000450471, ENST00000260376, ENST0000…	2978	1394	19235	1.20006	0.431523	0.0143775	1.2094
SP_PIR_KEYWORDS	atp-binding	240	8.01336	0.00499211	ENST00000274008, ENST00000336079, ENST00000370092, ENST00000377205, ENST00000215574, ENST00000399799, ENST00000296402, ENST00000229854, ENST00000394334, ENST00000452510, ENST00000292211, ENST00000216181, ENST00000324198, ENST00000394233, ENST00000394729, ENST00000419821, ENST00000300843, ENST00000389032, ENST00000399503, ENST00000371873, ENST00000333129, ENST00000396981, ENST00000450471, ENST0000…	2978	1326	19235	1.16906	0.9699	0.0617089	7.26949
UP_SEQ_FEATURE	nucleotide phosphate-binding region:ATP	180	6.01002	0.00500478	ENST00000374632, ENST00000447079, ENST00000336079, ENST00000268035, ENST00000371121, ENST00000370092, ENST00000377205, ENST00000399799, ENST00000296402, ENST00000229854, ENST00000287394, ENST00000394334, ENST00000452510, ENST00000367321, ENST00000407008, ENST00000238616, ENST00000324198, ENST00000216181, ENST00000354534, ENST00000394233, ENST00000394729, ENST00000419821, ENST00000300843, ENST0000…	2978	962	19113	1.20089	1	0.573487	9.29018
GOTERM_MF_FAT	GO:0000166~nucleotide binding	412	13.7563	0.00785381	ENST00000317775, ENST00000392610, ENST00000336079, ENST00000373186, ENST00000422365, ENST00000370092, ENST00000355754, ENST00000377205, ENST00000399799, ENST00000433529, ENST00000229854, ENST00000296402, ENST00000294671, ENST00000382449, ENST00000379416, ENST00000419821, ENST00000300843, ENST00000389032, ENST00000265085, ENST00000333129, ENST00000396981, ENST00000450471, ENST00000318217, ENST0000…	2149	2245	12983	1.10871	0.999989	0.223408	12.2251
GOTERM_MF_FAT	GO:0032553~ribonucleotide binding	334	11.1519	0.0249748	ENST00000264710, ENST00000392610, ENST00000274008, ENST00000320033, ENST00000336079, ENST00000373186, ENST00000367139, ENST00000422365, ENST00000370092, ENST00000355754, ENST00000444836, ENST00000215574, ENST00000377205, ENST00000399799, ENST00000394334, ENST00000229854, ENST00000296402, ENST00000452510, ENST00000294671, ENST00000292211, ENST00000216181, ENST00000324198, ENST00000394233, ENST0000…	2149	1836	12983	1.09904	1	0.410766	34.1813
GOTERM_MF_FAT	GO:0032555~purine ribonucleotide binding	334	11.1519	0.0249748	ENST00000264710, ENST00000392610, ENST00000274008, ENST00000320033, ENST00000336079, ENST00000373186, ENST00000367139, ENST00000422365, ENST00000370092, ENST00000355754, ENST00000444836, ENST00000215574, ENST00000377205, ENST00000399799, ENST00000394334, ENST00000229854, ENST00000296402, ENST00000452510, ENST00000294671, ENST00000292211, ENST00000216181, ENST00000324198, ENST00000394233, ENST0000…	2149	1836	12983	1.09904	1	0.410766	34.1813
GOTERM_MF_FAT	GO:0017076~purine nucleotide binding	347	11.586	0.0302241	ENST00000317775, ENST00000264710, ENST00000392610, ENST00000274008, ENST00000320033, ENST00000336079, ENST00000373186, ENST00000367139, ENST00000422365, ENST00000370092, ENST00000355754, ENST00000444836, ENST00000215574, ENST00000377205, ENST00000399799, ENST00000394334, ENST00000229854, ENST00000296402, ENST00000452510, ENST00000294671, ENST00000292211, ENST00000216181, ENST00000324198, ENST0000…	2149	1918	12983	1.093	1	0.450343	39.8026
GOTERM_MF_FAT	GO:0005524~ATP binding	258	8.61436	0.172803	ENST00000274008, ENST00000336079, ENST00000422365, ENST00000370092, ENST00000215574, ENST00000377205, ENST00000399799, ENST00000296402, ENST00000229854, ENST00000394334, ENST00000452510, ENST00000292211, ENST00000216181, ENST00000324198, ENST00000394233, ENST00000394729, ENST00000419821, ENST00000300843, ENST00000389032, ENST00000399503, ENST00000371873, ENST00000333129, ENST00000396981, ENST0000…	2149	1477	12983	1.0553	1	0.868377	95.6603
GOTERM_MF_FAT	GO:0032559~adenyl ribonucleotide binding	261	8.71452	0.181934	ENST00000274008, ENST00000336079, ENST00000422365, ENST00000370092, ENST00000215574, ENST00000377205, ENST00000399799, ENST00000296402, ENST00000229854, ENST00000394334, ENST00000452510, ENST00000292211, ENST00000216181, ENST00000324198, ENST00000394233, ENST00000394729, ENST00000419821, ENST00000300843, ENST00000389032, ENST00000399503, ENST00000371873, ENST00000333129, ENST00000396981, ENST0000…	2149	1497	12983	1.05331	1	0.877518	96.3881
GOTERM_MF_FAT	GO:0030554~adenyl nucleotide binding	274	9.14858	0.194685	ENST00000317775, ENST00000274008, ENST00000336079, ENST00000422365, ENST00000370092, ENST00000215574, ENST00000377205, ENST00000399799, ENST00000296402, ENST00000229854, ENST00000394334, ENST00000452510, ENST00000292211, ENST00000216181, ENST00000324198, ENST00000394233, ENST00000394729, ENST00000379416, ENST00000419821, ENST00000300843, ENST00000389032, ENST00000399503, ENST00000371873, ENST0000…	2149	1577	12983	1.04968	1	0.882346	97.2145
GOTERM_MF_FAT	GO:0001883~purine nucleoside binding	278	9.28214	0.201382	ENST00000317775, ENST00000274008, ENST00000336079, ENST00000422365, ENST00000370092, ENST00000215574, ENST00000377205, ENST00000399799, ENST00000229854, ENST00000296402, ENST00000394334, ENST00000452510, ENST00000292211, ENST00000216181, ENST00000324198, ENST00000394233, ENST00000394729, ENST00000379416, ENST00000419821, ENST00000300843, ENST00000389032, ENST00000399503, ENST00000371873, ENST0000…	2149	1601	12983	1.04904	1	0.885051	97.5737
GOTERM_MF_FAT	GO:0001882~nucleoside binding	278	9.28214	0.232256	ENST00000317775, ENST00000274008, ENST00000336079, ENST00000422365, ENST00000370092, ENST00000215574, ENST00000377205, ENST00000399799, ENST00000229854, ENST00000296402, ENST00000394334, ENST00000452510, ENST00000292211, ENST00000216181, ENST00000324198, ENST00000394233, ENST00000394729, ENST00000379416, ENST00000419821, ENST00000300843, ENST00000389032, ENST00000399503, ENST00000371873, ENST0000…	2149	1612	12983	1.04188	1	0.910527	98.7359
Annotation Cluster 15	Enrichment Score: 4.201763361165637
Category	Term	Count	%	PValue	Genes	List Total	Pop Hits	Pop Total	Fold Enrichment	Bonferroni	Benjamini	FDR
GOTERM_BP_FAT	GO:0030182~neuron differentiation	110	3.67279	1.91927e-06	ENST00000282588, ENST00000374632, ENST00000356915, ENST00000402554, ENST00000377208, ENST00000268035, ENST00000371121, ENST00000393752, ENST00000400286, ENST00000286548, ENST00000295206, ENST00000332175, ENST00000293549, ENST00000316059, ENST00000360351, ENST00000370296, ENST00000266744, ENST00000263918, ENST00000369512, ENST00000360409, ENST00000335670, ENST00000391971, ENST00000180166, ENST0000…	2208	438	13528	1.5387	0.00857479	0.000168844	0.00361079
GOTERM_BP_FAT	GO:0048666~neuron development	89	2.97162	3.14401e-06	ENST00000282588, ENST00000294638, ENST00000374632, ENST00000262493, ENST00000356915, ENST00000402554, ENST00000377208, ENST00000313401, ENST00000268035, ENST00000400286, ENST00000267101, ENST00000393752, ENST00000281321, ENST00000355710, ENST00000286548, ENST00000295206, ENST00000332175, ENST00000360351, ENST00000316059, ENST00000295797, ENST00000360510, ENST00000370296, ENST00000342310, ENST0000…	2208	339	13528	1.60851	0.0140081	0.000231238	0.00591487
GOTERM_BP_FAT	GO:0031175~neuron projection development	70	2.33723	9.28065e-06	ENST00000282588, ENST00000374632, ENST00000262493, ENST00000356915, ENST00000402554, ENST00000377208, ENST00000313401, ENST00000268035, ENST00000267101, ENST00000400286, ENST00000281321, ENST00000332175, ENST00000360351, ENST00000360510, ENST00000370296, ENST00000342310, ENST00000370185, ENST00000284523, ENST00000338963, ENST00000382496, ENST00000263918, ENST00000369512, ENST00000435030, ENST0000…	2208	256	13528	1.6753	0.0407873	0.0005782	0.0174589
GOTERM_BP_FAT	GO:0030030~cell projection organization	92	3.07179	1.77069e-05	ENST00000282588, ENST00000374632, ENST00000262493, ENST00000262713, ENST00000356915, ENST00000359314, ENST00000402554, ENST00000377208, ENST00000313401, ENST00000268035, ENST00000399799, ENST00000400286, ENST00000267101, ENST00000281321, ENST00000332175, ENST00000427716, ENST00000360351, ENST00000216181, ENST00000338779, ENST00000360510, ENST00000370296, ENST00000342310, ENST00000370185, ENST0000…	2208	368	13528	1.5317	0.0763771	0.0010313	0.0333079
GOTERM_BP_FAT	GO:0048812~neuron projection morphogenesis	59	1.96995	3.3812e-05	ENST00000282588, ENST00000374632, ENST00000356915, ENST00000402554, ENST00000377208, ENST00000313401, ENST00000268035, ENST00000267101, ENST00000400286, ENST00000281321, ENST00000332175, ENST00000370296, ENST00000342310, ENST00000370185, ENST00000284523, ENST00000382496, ENST00000435030, ENST00000357195, ENST00000360409, ENST00000339562, ENST00000337539, ENST00000254976, ENST00000373302, ENST0000…	2208	213	13528	1.6971	0.140769	0.00178331	0.0635937
GOTERM_BP_FAT	GO:0000904~cell morphogenesis involved in differentiation	64	2.13689	8.97395e-05	ENST00000374632, ENST00000356915, ENST00000402554, ENST00000377208, ENST00000313401, ENST00000268035, ENST00000267101, ENST00000400286, ENST00000378673, ENST00000281321, ENST00000332175, ENST00000216181, ENST00000360510, ENST00000370296, ENST00000212355, ENST00000342310, ENST00000370185, ENST00000284523, ENST00000378827, ENST00000382496, ENST00000435030, ENST00000357195, ENST00000360409, ENST0000…	2208	244	13528	1.60703	0.331473	0.0040592	0.168698
GOTERM_BP_FAT	GO:0007409~axonogenesis	53	1.76962	0.000113242	ENST00000374632, ENST00000356915, ENST00000402554, ENST00000377208, ENST00000268035, ENST00000313401, ENST00000267101, ENST00000400286, ENST00000281321, ENST00000332175, ENST00000370296, ENST00000370185, ENST00000342310, ENST00000284523, ENST00000382496, ENST00000435030, ENST00000357195, ENST00000360409, ENST00000339562, ENST00000254976, ENST00000373302, ENST00000264025, ENST00000346798, ENST0000…	2208	193	13528	1.68249	0.398391	0.00487411	0.212836
GOTERM_BP_FAT	GO:0032990~cell part morphogenesis	66	2.20367	0.000119084	ENST00000282588, ENST00000374632, ENST00000356915, ENST00000402554, ENST00000377208, ENST00000313401, ENST00000268035, ENST00000444836, ENST00000267101, ENST00000400286, ENST00000471841, ENST00000281321, ENST00000332175, ENST00000360510, ENST00000370296, ENST00000342310, ENST00000370185, ENST00000284523, ENST00000382496, ENST00000435030, ENST00000357195, ENST00000360409, ENST00000339562, ENST0000…	2208	256	13528	1.57957	0.413956	0.00502846	0.223803
GOTERM_BP_FAT	GO:0048858~cell projection morphogenesis	63	2.10351	0.000186695	ENST00000282588, ENST00000374632, ENST00000356915, ENST00000402554, ENST00000377208, ENST00000313401, ENST00000268035, ENST00000267101, ENST00000400286, ENST00000281321, ENST00000332175, ENST00000360510, ENST00000370296, ENST00000342310, ENST00000370185, ENST00000284523, ENST00000382496, ENST00000435030, ENST00000357195, ENST00000360409, ENST00000339562, ENST00000337539, ENST00000254976, ENST0000…	2208	245	13528	1.57547	0.56733	0.00713494	0.350659
GOTERM_BP_FAT	GO:0032989~cellular component morphogenesis	93	3.10518	0.000202133	ENST00000282588, ENST00000374632, ENST00000237264, ENST00000356915, ENST00000402554, ENST00000377208, ENST00000313401, ENST00000268035, ENST00000444836, ENST00000400286, ENST00000267101, ENST00000406870, ENST00000376020, ENST00000471841, ENST00000378673, ENST00000281321, ENST00000293549, ENST00000332175, ENST00000216181, ENST00000295797, ENST00000360510, ENST00000370296, ENST00000212355, ENST0000…	2208	397	13528	1.43525	0.596292	0.0075934	0.379603
GOTERM_BP_FAT	GO:0000902~cell morphogenesis	85	2.83806	0.00020582	ENST00000282588, ENST00000374632, ENST00000356915, ENST00000402554, ENST00000377208, ENST00000313401, ENST00000268035, ENST00000400286, ENST00000267101, ENST00000406870, ENST00000376020, ENST00000378673, ENST00000281321, ENST00000293549, ENST00000332175, ENST00000216181, ENST00000295797, ENST00000360510, ENST00000370296, ENST00000212355, ENST00000342310, ENST00000370185, ENST00000284523, ENST0000…	2208	356	13528	1.46286	0.602916	0.00766719	0.386514
GOTERM_BP_FAT	GO:0048667~cell morphogenesis involved in neuron differentiation	54	1.80301	0.000500305	ENST00000374632, ENST00000356915, ENST00000402554, ENST00000377208, ENST00000268035, ENST00000313401, ENST00000267101, ENST00000400286, ENST00000281321, ENST00000332175, ENST00000360510, ENST00000370296, ENST00000370185, ENST00000342310, ENST00000284523, ENST00000382496, ENST00000435030, ENST00000357195, ENST00000360409, ENST00000339562, ENST00000254976, ENST00000373302, ENST00000264025, ENST0000…	2208	209	13528	1.583	0.894118	0.0154723	0.937076
GOTERM_BP_FAT	GO:0007411~axon guidance	31	1.03506	0.00151122	ENST00000374632, ENST00000313401, ENST00000346798, ENST00000401399, ENST00000333274, ENST00000357877, ENST00000461745, ENST00000281321, ENST00000332175, ENST00000226091, ENST00000281821, ENST00000265362, ENST00000380006, ENST00000439476, ENST00000342310, ENST00000173229, ENST00000288699, ENST00000222718, ENST00000382496, ENST00000311181, ENST00000313341, ENST00000204961, ENST00000435030, ENST0000…	2208	107	13528	1.77506	0.998871	0.038466	2.80522
Annotation Cluster 16	Enrichment Score: 4.12300929048746
Category	Term	Count	%	PValue	Genes	List Total	Pop Hits	Pop Total	Fold Enrichment	Bonferroni	Benjamini	FDR
GOTERM_CC_FAT	GO:0043005~neuron projection	91	3.0384	1.68594e-07	ENST00000282588, ENST00000373347, ENST00000317775, ENST00000267079, ENST00000379661, ENST00000402554, ENST00000378688, ENST00000313401, ENST00000268035, ENST00000287766, ENST00000296585, ENST00000393752, ENST00000450751, ENST00000219139, ENST00000359558, ENST00000238892, ENST00000440973, ENST00000293230, ENST00000360351, ENST00000316059, ENST00000310112, ENST00000300843, ENST00000278379, ENST0000…	1994	342	12782	1.70565	0.000114974	5.74888e-05	0.000253363
GOTERM_CC_FAT	GO:0042995~cell projection	145	4.8414	0.000149113	ENST00000317775, ENST00000282588, ENST00000402554, ENST00000359314, ENST00000378688, ENST00000268035, ENST00000394339, ENST00000393752, ENST00000450751, ENST00000238892, ENST00000332175, ENST00000316059, ENST00000293230, ENST00000360351, ENST00000216181, ENST00000311956, ENST00000300843, ENST00000457313, ENST00000278379, ENST00000223023, ENST00000486284, ENST00000368072, ENST00000375142, ENST0000…	1994	697	12782	1.33355	0.0967016	0.00533845	0.223852
GOTERM_CC_FAT	GO:0044463~cell projection part	50	1.66945	0.0170066	ENST00000317775, ENST00000373347, ENST00000267079, ENST00000378688, ENST00000313401, ENST00000296585, ENST00000393752, ENST00000359558, ENST00000238892, ENST00000316059, ENST00000360351, ENST00000440973, ENST00000310112, ENST00000360510, ENST00000457313, ENST00000278379, ENST00000486284, ENST00000368072, ENST00000435030, ENST00000344770, ENST00000263918, ENST00000316924, ENST00000310574, ENST0000…	1994	234	12782	1.36971	0.999992	0.167053	22.723
Annotation Cluster 17	Enrichment Score: 4.03085907313649
Category	Term	Count	%	PValue	Genes	List Total	Pop Hits	Pop Total	Fold Enrichment	Bonferroni	Benjamini	FDR
GOTERM_BP_FAT	GO:0035295~tube development	71	2.37062	7.73518e-09	ENST00000271348, ENST00000360966, ENST00000257868, ENST00000261537, ENST00000250448, ENST00000367882, ENST00000407721, ENST00000437042, ENST00000359013, ENST00000379214, ENST00000380874, ENST00000394339, ENST00000349155, ENST00000382353, ENST00000281043, ENST00000262395, ENST00000355710, ENST00000370296, ENST00000264664, ENST00000284523, ENST00000420696, ENST00000451137, ENST00000378827, ENST0000…	2208	220	13528	1.97729	3.47072e-05	1.28547e-06	1.45527e-05
GOTERM_BP_FAT	GO:0030323~respiratory tube development	30	1.00167	0.00141913	ENST00000360966, ENST00000426431, ENST00000250448, ENST00000372037, ENST00000354513, ENST00000263923, ENST00000262160, ENST00000407721, ENST00000367882, ENST00000359013, ENST00000318789, ENST00000263734, ENST00000257290, ENST00000382353, ENST00000262395, ENST00000281043, ENST00000251582, ENST00000367658, ENST00000264664, ENST00000397575, ENST00000374574, ENST00000267843, ENST00000408937, ENST0000…	2208	102	13528	1.802	0.998292	0.0367895	2.63643
GOTERM_BP_FAT	GO:0060541~respiratory system development	31	1.03506	0.00177215	ENST00000360966, ENST00000426431, ENST00000250448, ENST00000372037, ENST00000354513, ENST00000367866, ENST00000263923, ENST00000262160, ENST00000407721, ENST00000367882, ENST00000359013, ENST00000318789, ENST00000263734, ENST00000257290, ENST00000382353, ENST00000281043, ENST00000251582, ENST00000264664, ENST00000423902, ENST00000397575, ENST00000266744, ENST00000374574, ENST00000267843, ENST0000…	2208	108	13528	1.75862	0.99965	0.0437269	3.28196
GOTERM_BP_FAT	GO:0030324~lung development	28	0.934891	0.00386875	ENST00000360966, ENST00000426431, ENST00000250448, ENST00000372037, ENST00000354513, ENST00000263923, ENST00000262160, ENST00000407721, ENST00000367882, ENST00000359013, ENST00000318789, ENST00000263734, ENST00000257290, ENST00000382353, ENST00000281043, ENST00000251582, ENST00000264664, ENST00000397575, ENST00000374574, ENST00000267843, ENST00000408937, ENST00000349716, ENST00000352511, ENST0000…	2208	99	13528	1.73284	1	0.075683	7.03309
Annotation Cluster 18	Enrichment Score: 3.9522292488526807
Category	Term	Count	%	PValue	Genes	List Total	Pop Hits	Pop Total	Fold Enrichment	Bonferroni	Benjamini	FDR
GOTERM_CC_FAT	GO:0005626~insoluble fraction	176	5.87646	1.61891e-05	ENST00000355957, ENST00000282588, ENST00000393409, ENST00000334444, ENST00000373913, ENST00000268035, ENST00000322349, ENST00000370698, ENST00000310803, ENST00000393752, ENST00000262352, ENST00000303562, ENST00000233535, ENST00000286548, ENST00000355238, ENST00000448083, ENST00000360351, ENST00000263817, ENST00000372921, ENST00000222747, ENST00000399503, ENST00000262461, ENST00000278379, ENST0000…	1994	839	12782	1.3447	0.0109804	0.00137918	0.0243263
GOTERM_CC_FAT	GO:0005624~membrane fraction	170	5.67613	2.1446e-05	ENST00000355957, ENST00000282588, ENST00000393409, ENST00000334444, ENST00000373913, ENST00000268035, ENST00000322349, ENST00000370698, ENST00000310803, ENST00000393752, ENST00000262352, ENST00000303562, ENST00000233535, ENST00000286548, ENST00000355238, ENST00000448083, ENST00000360351, ENST00000263817, ENST00000222747, ENST00000399503, ENST00000262461, ENST00000278379, ENST00000419488, ENST0000…	1994	809	12782	1.34702	0.0145199	0.00162383	0.0322243
GOTERM_CC_FAT	GO:0000267~cell fraction	201	6.71119	0.00400628	ENST00000396024, ENST00000322349, ENST00000370698, ENST00000310803, ENST00000393752, ENST00000303562, ENST00000262352, ENST00000233535, ENST00000355238, ENST00000448083, ENST00000372921, ENST00000399503, ENST00000278379, ENST00000333027, ENST00000452722, ENST00000233892, ENST00000360771, ENST00000391971, ENST00000334220, ENST00000367545, ENST00000249647, ENST00000238994, ENST00000369651, ENST0000…	1994	1083	12782	1.18971	0.935286	0.0796146	5.85437
Annotation Cluster 19	Enrichment Score: 3.7979204895739613
Category	Term	Count	%	PValue	Genes	List Total	Pop Hits	Pop Total	Fold Enrichment	Bonferroni	Benjamini	FDR
GOTERM_BP_FAT	GO:0042325~regulation of phosphorylation	114	3.80634	4.66276e-06	ENST00000282588, ENST00000323927, ENST00000378688, ENST00000298573, ENST00000394339, ENST00000393752, ENST00000011653, ENST00000330871, ENST00000316059, ENST00000394729, ENST00000399503, ENST00000262133, ENST00000244769, ENST00000353065, ENST00000487273, ENST00000306156, ENST00000278568, ENST00000324501, ENST00000337539, ENST00000397827, ENST00000295900, ENST00000331163, ENST00000372037, ENST0000…	2208	466	13528	1.49883	0.0207045	0.000332038	0.008772
GOTERM_BP_FAT	GO:0045859~regulation of protein kinase activity	89	2.97162	6.70934e-06	ENST00000282588, ENST00000422987, ENST00000323927, ENST00000396526, ENST00000343849, ENST00000378688, ENST00000359013, ENST00000313401, ENST00000359015, ENST00000409947, ENST00000298573, ENST00000394339, ENST00000393752, ENST00000262995, ENST00000011653, ENST00000477593, ENST00000481195, ENST00000416007, ENST00000427716, ENST00000313601, ENST00000244869, ENST00000399503, ENST00000341500, ENST0000…	2208	345	13528	1.58054	0.0296563	0.000449226	0.012622
GOTERM_BP_FAT	GO:0051174~regulation of phosphorus metabolic process	117	3.90651	6.9945e-06	ENST00000282588, ENST00000323927, ENST00000378688, ENST00000328432, ENST00000298573, ENST00000394339, ENST00000393752, ENST00000330871, ENST00000011653, ENST00000393800, ENST00000316059, ENST00000394729, ENST00000399503, ENST00000262133, ENST00000244769, ENST00000353065, ENST00000487273, ENST00000306156, ENST00000278568, ENST00000324501, ENST00000337539, ENST00000397827, ENST00000295900, ENST0000…	2208	485	13528	1.47801	0.030897	0.000461429	0.0131584
GOTERM_BP_FAT	GO:0019220~regulation of phosphate metabolic process	117	3.90651	6.9945e-06	ENST00000282588, ENST00000323927, ENST00000378688, ENST00000328432, ENST00000298573, ENST00000394339, ENST00000393752, ENST00000330871, ENST00000011653, ENST00000393800, ENST00000316059, ENST00000394729, ENST00000399503, ENST00000262133, ENST00000244769, ENST00000353065, ENST00000487273, ENST00000306156, ENST00000278568, ENST00000324501, ENST00000337539, ENST00000397827, ENST00000295900, ENST0000…	2208	485	13528	1.47801	0.030897	0.000461429	0.0131584
GOTERM_BP_FAT	GO:0043549~regulation of kinase activity	91	3.0384	8.7613e-06	ENST00000282588, ENST00000422987, ENST00000323927, ENST00000396526, ENST00000343849, ENST00000378688, ENST00000359013, ENST00000313401, ENST00000359015, ENST00000409947, ENST00000298573, ENST00000394339, ENST00000393752, ENST00000262995, ENST00000011653, ENST00000477593, ENST00000481195, ENST00000416007, ENST00000427716, ENST00000313601, ENST00000244869, ENST00000399503, ENST00000341500, ENST0000…	2208	357	13528	1.56174	0.0385494	0.000553539	0.0164819
GOTERM_BP_FAT	GO:0045860~positive regulation of protein kinase activity	62	2.07012	1.84425e-05	ENST00000282588, ENST00000422987, ENST00000359013, ENST00000378688, ENST00000359015, ENST00000409947, ENST00000262995, ENST00000011653, ENST00000477593, ENST00000427716, ENST00000313601, ENST00000399503, ENST00000244869, ENST00000341500, ENST00000353065, ENST00000403951, ENST00000487273, ENST00000355413, ENST00000296777, ENST00000366930, ENST00000338316, ENST00000278568, ENST00000397128, ENST0000…	2208	223	13528	1.70342	0.0794208	0.00106036	0.0346914
GOTERM_BP_FAT	GO:0033674~positive regulation of kinase activity	63	2.10351	2.96988e-05	ENST00000282588, ENST00000422987, ENST00000359013, ENST00000378688, ENST00000359015, ENST00000409947, ENST00000262995, ENST00000011653, ENST00000477593, ENST00000427716, ENST00000313601, ENST00000399503, ENST00000244869, ENST00000341500, ENST00000353065, ENST00000403951, ENST00000487273, ENST00000355413, ENST00000296777, ENST00000366930, ENST00000338316, ENST00000278568, ENST00000397128, ENST0000…	2208	231	13528	1.67095	0.124763	0.00162381	0.0558596
GOTERM_BP_FAT	GO:0051338~regulation of transferase activity	91	3.0384	4.74208e-05	ENST00000282588, ENST00000422987, ENST00000323927, ENST00000396526, ENST00000343849, ENST00000378688, ENST00000359013, ENST00000313401, ENST00000359015, ENST00000409947, ENST00000298573, ENST00000394339, ENST00000393752, ENST00000262995, ENST00000011653, ENST00000477593, ENST00000481195, ENST00000416007, ENST00000427716, ENST00000313601, ENST00000244869, ENST00000399503, ENST00000341500, ENST0000…	2208	372	13528	1.49876	0.191668	0.00236145	0.0891783
GOTERM_BP_FAT	GO:0051347~positive regulation of transferase activity	63	2.10351	0.000100024	ENST00000282588, ENST00000422987, ENST00000359013, ENST00000378688, ENST00000359015, ENST00000409947, ENST00000262995, ENST00000011653, ENST00000477593, ENST00000427716, ENST00000313601, ENST00000399503, ENST00000244869, ENST00000341500, ENST00000353065, ENST00000403951, ENST00000487273, ENST00000355413, ENST00000296777, ENST00000366930, ENST00000338316, ENST00000278568, ENST00000397128, ENST0000…	2208	240	13528	1.60829	0.361627	0.00443402	0.188015
GOTERM_BP_FAT	GO:0000165~MAPKKK cascade	50	1.66945	0.000238072	ENST00000282588, ENST00000422987, ENST00000267079, ENST00000359015, ENST00000409947, ENST00000347992, ENST00000298573, ENST00000262995, ENST00000477593, ENST00000481195, ENST00000416007, ENST00000355710, ENST00000427716, ENST00000419821, ENST00000313601, ENST00000399503, ENST00000397981, ENST00000341500, ENST00000353065, ENST00000487273, ENST00000296777, ENST00000419235, ENST00000374182, ENST0000…	2208	184	13528	1.66489	0.656428	0.00837698	0.446953
GOTERM_BP_FAT	GO:0043405~regulation of MAP kinase activity	39	1.30217	0.000886918	ENST00000282588, ENST00000422987, ENST00000331163, ENST00000155926, ENST00000342679, ENST00000343849, ENST00000275493, ENST00000378688, ENST00000359015, ENST00000309100, ENST00000409947, ENST00000298573, ENST00000394339, ENST00000445399, ENST00000262995, ENST00000477593, ENST00000416007, ENST00000481195, ENST00000306901, ENST00000427716, ENST00000379375, ENST00000399503, ENST00000341500, ENST0000…	2208	141	13528	1.69465	0.98134	0.0242768	1.6555
GOTERM_BP_FAT	GO:0032147~activation of protein kinase activity	32	1.06845	0.00216798	ENST00000275493, ENST00000359013, ENST00000309100, ENST00000342362, ENST00000305988, ENST00000252506, ENST00000265563, ENST00000403299, ENST00000216264, ENST00000313601, ENST00000379375, ENST00000399503, ENST00000261491, ENST00000341500, ENST00000453654, ENST00000338983, ENST00000296795, ENST00000336838, ENST00000284061, ENST00000487273, ENST00000403951, ENST00000355413, ENST00000381652, ENST0000…	2208	114	13528	1.71981	0.999941	0.0510094	4.00096
GOTERM_BP_FAT	GO:0044093~positive regulation of molecular function	121	4.04007	0.00375753	ENST00000282588, ENST00000323927, ENST00000378536, ENST00000402554, ENST00000355028, ENST00000378688, ENST00000393752, ENST00000011653, ENST00000286548, ENST00000311955, ENST00000399503, ENST00000373910, ENST00000394886, ENST00000335877, ENST00000353065, ENST00000487273, ENST00000241052, ENST00000434724, ENST00000392370, ENST00000278568, ENST00000324501, ENST00000337539, ENST00000397827, ENST0000…	2208	586	13528	1.26509	1	0.0745593	6.83761
GOTERM_BP_FAT	GO:0043406~positive regulation of MAP kinase activity	28	0.934891	0.00599929	ENST00000282588, ENST00000422987, ENST00000331163, ENST00000342679, ENST00000275493, ENST00000378688, ENST00000309100, ENST00000359015, ENST00000409947, ENST00000445399, ENST00000262995, ENST00000477593, ENST00000306901, ENST00000427716, ENST00000379375, ENST00000399503, ENST00000341500, ENST00000311585, ENST00000338983, ENST00000353065, ENST00000260356, ENST00000280155, ENST00000494774, ENST0000…	2208	102	13528	1.68187	1	0.104753	10.7036
GOTERM_BP_FAT	GO:0043085~positive regulation of catalytic activity	107	3.57262	0.00711273	ENST00000282588, ENST00000323927, ENST00000402554, ENST00000355028, ENST00000378688, ENST00000393752, ENST00000011653, ENST00000286548, ENST00000399503, ENST00000373910, ENST00000335877, ENST00000394886, ENST00000353065, ENST00000487273, ENST00000434724, ENST00000392370, ENST00000278568, ENST00000324501, ENST00000337539, ENST00000397827, ENST00000361475, ENST00000331163, ENST00000323441, ENST0000…	2208	520	13528	1.26071	1	0.118035	12.5668
GOTERM_BP_FAT	GO:0000187~activation of MAPK activity	20	0.66778	0.066919	ENST00000341500, ENST00000282588, ENST00000422987, ENST00000342679, ENST00000338983, ENST00000353065, ENST00000260356, ENST00000359015, ENST00000309100, ENST00000409947, ENST00000280155, ENST00000494774, ENST00000445399, ENST00000262995, ENST00000477593, ENST00000306901, ENST00000427716, ENST00000397128, ENST00000392299, ENST00000397827, ENST00000399503	2208	82	13528	1.49434	1	0.508934	72.8311
Annotation Cluster 20	Enrichment Score: 3.773086466285487
Category	Term	Count	%	PValue	Genes	List Total	Pop Hits	Pop Total	Fold Enrichment	Bonferroni	Benjamini	FDR
GOTERM_BP_FAT	GO:0001501~skeletal system development	90	3.00501	9.3159e-08	ENST00000376977, ENST00000271348, ENST00000257868, ENST00000231061, ENST00000398974, ENST00000396024, ENST00000295924, ENST00000359013, ENST00000367468, ENST00000405666, ENST00000395715, ENST00000380874, ENST00000204604, ENST00000242208, ENST00000349155, ENST00000360214, ENST00000374866, ENST00000382353, ENST00000332503, ENST00000256637, ENST00000286548, ENST00000295206, ENST00000265340, ENST0000…	2208	319	13528	1.72857	0.000417917	1.16112e-05	0.000175266
GOTERM_BP_FAT	GO:0060348~bone development	37	1.23539	0.000218506	ENST00000252818, ENST00000376977, ENST00000426431, ENST00000231061, ENST00000398974, ENST00000405262, ENST00000275493, ENST00000367468, ENST00000371075, ENST00000282466, ENST00000380874, ENST00000204604, ENST00000295731, ENST00000219070, ENST00000374866, ENST00000382353, ENST00000332503, ENST00000256637, ENST00000450525, ENST00000225964, ENST00000371432, ENST00000246868, ENST00000216862, ENST0000…	2208	123	13528	1.84302	0.624892	0.0079402	0.410291
GOTERM_BP_FAT	GO:0001503~ossification	33	1.10184	0.00123108	ENST00000252818, ENST00000376977, ENST00000426431, ENST00000231061, ENST00000398974, ENST00000405262, ENST00000275493, ENST00000367468, ENST00000371075, ENST00000282466, ENST00000380874, ENST00000204604, ENST00000295731, ENST00000219070, ENST00000374866, ENST00000382353, ENST00000256637, ENST00000450525, ENST00000225964, ENST00000371432, ENST00000246868, ENST00000216862, ENST00000378827, ENST0000…	2208	115	13528	1.75813	0.996023	0.032365	2.29089
GOTERM_BP_FAT	GO:0001649~osteoblast differentiation	13	0.434057	0.0322612	ENST00000252818, ENST00000376977, ENST00000378827, ENST00000222718, ENST00000417098, ENST00000204604, ENST00000295731, ENST00000358273, ENST00000337514, ENST00000382353, ENST00000371432, ENST00000225964, ENST00000216862	2208	42	13528	1.89639	1	0.331038	46.0417
Annotation Cluster 21	Enrichment Score: 3.6306604568682643
Category	Term	Count	%	PValue	Genes	List Total	Pop Hits	Pop Total	Fold Enrichment	Bonferroni	Benjamini	FDR
GOTERM_BP_FAT	GO:0010941~regulation of cell death	183	6.11018	2.38017e-06	ENST00000282588, ENST00000216373, ENST00000296315, ENST00000314499, ENST00000396993, ENST00000355028, ENST00000377208, ENST00000268035, ENST00000377205, ENST00000399799, ENST00000433529, ENST00000345075, ENST00000394334, ENST00000330871, ENST00000448464, ENST00000380629, ENST00000448083, ENST00000316059, ENST00000360666, ENST00000250405, ENST00000395957, ENST00000369317, ENST00000371199, ENST0000…	2208	815	13528	1.37571	0.010623	0.000197756	0.00447789
GOTERM_BP_FAT	GO:0043067~regulation of programmed cell death	181	6.04341	4.44263e-06	ENST00000282588, ENST00000216373, ENST00000296315, ENST00000314499, ENST00000396993, ENST00000355028, ENST00000377208, ENST00000268035, ENST00000377205, ENST00000399799, ENST00000433529, ENST00000345075, ENST00000394334, ENST00000330871, ENST00000448464, ENST00000380629, ENST00000448083, ENST00000316059, ENST00000360666, ENST00000250405, ENST00000395957, ENST00000369317, ENST00000371199, ENST0000…	2208	812	13528	1.36571	0.0197368	0.000321467	0.0083579
GOTERM_BP_FAT	GO:0042981~regulation of apoptosis	179	5.97663	5.44683e-06	ENST00000282588, ENST00000216373, ENST00000296315, ENST00000314499, ENST00000396993, ENST00000355028, ENST00000377208, ENST00000268035, ENST00000377205, ENST00000399799, ENST00000433529, ENST00000345075, ENST00000394334, ENST00000330871, ENST00000448464, ENST00000380629, ENST00000448083, ENST00000316059, ENST00000360666, ENST00000250405, ENST00000395957, ENST00000369317, ENST00000371199, ENST0000…	2208	804	13528	1.36405	0.0241438	0.000375929	0.010247
GOTERM_BP_FAT	GO:0060548~negative regulation of cell death	87	2.90484	0.000111048	ENST00000396993, ENST00000395284, ENST00000268035, ENST00000380874, ENST00000290551, ENST00000399799, ENST00000349155, ENST00000267101, ENST00000406870, ENST00000330871, ENST00000389420, ENST00000380629, ENST00000256637, ENST00000440973, ENST00000316059, ENST00000360666, ENST00000250405, ENST00000310112, ENST00000395957, ENST00000295797, ENST00000295108, ENST00000371199, ENST00000263339, ENST0000…	2208	360	13528	1.48065	0.392436	0.00482616	0.208715
GOTERM_BP_FAT	GO:0043069~negative regulation of programmed cell death	86	2.87145	0.000167395	ENST00000396993, ENST00000395284, ENST00000268035, ENST00000380874, ENST00000290551, ENST00000399799, ENST00000349155, ENST00000267101, ENST00000406870, ENST00000330871, ENST00000389420, ENST00000380629, ENST00000256637, ENST00000440973, ENST00000316059, ENST00000360666, ENST00000250405, ENST00000310112, ENST00000395957, ENST00000295797, ENST00000295108, ENST00000371199, ENST00000263339, ENST0000…	2208	359	13528	1.4677	0.528182	0.00656748	0.314462
GOTERM_BP_FAT	GO:0043066~negative regulation of apoptosis	85	2.83806	0.000168769	ENST00000396993, ENST00000395284, ENST00000268035, ENST00000380874, ENST00000290551, ENST00000399799, ENST00000349155, ENST00000267101, ENST00000406870, ENST00000389420, ENST00000330871, ENST00000380629, ENST00000256637, ENST00000440973, ENST00000316059, ENST00000360666, ENST00000250405, ENST00000310112, ENST00000295797, ENST00000395957, ENST00000295108, ENST00000371199, ENST00000263339, ENST0000…	2208	354	13528	1.47113	0.531083	0.00656383	0.317039
GOTERM_BP_FAT	GO:0010942~positive regulation of cell death	99	3.30551	0.000369866	ENST00000282588, ENST00000216373, ENST00000296315, ENST00000314499, ENST00000355028, ENST00000377208, ENST00000345075, ENST00000433529, ENST00000448464, ENST00000380629, ENST00000448083, ENST00000369317, ENST00000300843, ENST00000399503, ENST00000257572, ENST00000421351, ENST00000369512, ENST00000377725, ENST00000333592, ENST00000452722, ENST00000306156, ENST00000349716, ENST00000324501, ENST0000…	2208	435	13528	1.39438	0.809841	0.0121309	0.693567
GOTERM_BP_FAT	GO:0043068~positive regulation of programmed cell death	98	3.27212	0.000486947	ENST00000282588, ENST00000216373, ENST00000296315, ENST00000314499, ENST00000355028, ENST00000377208, ENST00000345075, ENST00000433529, ENST00000448464, ENST00000380629, ENST00000448083, ENST00000369317, ENST00000300843, ENST00000399503, ENST00000257572, ENST00000421351, ENST00000369512, ENST00000377725, ENST00000333592, ENST00000452722, ENST00000306156, ENST00000349716, ENST00000324501, ENST0000…	2208	433	13528	1.38667	0.887574	0.0151668	0.912164
GOTERM_BP_FAT	GO:0043065~positive regulation of apoptosis	97	3.23873	0.00058578	ENST00000282588, ENST00000216373, ENST00000296315, ENST00000314499, ENST00000355028, ENST00000377208, ENST00000345075, ENST00000433529, ENST00000448464, ENST00000380629, ENST00000448083, ENST00000369317, ENST00000399503, ENST00000257572, ENST00000421351, ENST00000369512, ENST00000377725, ENST00000333592, ENST00000452722, ENST00000306156, ENST00000349716, ENST00000324501, ENST00000337539, ENST0000…	2208	430	13528	1.38209	0.927861	0.017261	1.09634
GOTERM_BP_FAT	GO:0006917~induction of apoptosis	71	2.37062	0.00518725	ENST00000341983, ENST00000216373, ENST00000296315, ENST00000355028, ENST00000311417, ENST00000359015, ENST00000360244, ENST00000242208, ENST00000345075, ENST00000433529, ENST00000204549, ENST00000448464, ENST00000481195, ENST00000380629, ENST00000256637, ENST00000427716, ENST00000257963, ENST00000336452, ENST00000316418, ENST00000288071, ENST00000263955, ENST00000261891, ENST00000257572, ENST0000…	2208	320	13528	1.35939	1	0.0953015	9.32109
GOTERM_BP_FAT	GO:0012502~induction of programmed cell death	71	2.37062	0.0056016	ENST00000341983, ENST00000216373, ENST00000296315, ENST00000355028, ENST00000311417, ENST00000359015, ENST00000360244, ENST00000242208, ENST00000345075, ENST00000433529, ENST00000204549, ENST00000448464, ENST00000481195, ENST00000380629, ENST00000256637, ENST00000427716, ENST00000257963, ENST00000336452, ENST00000316418, ENST00000288071, ENST00000263955, ENST00000261891, ENST00000257572, ENST0000…	2208	321	13528	1.35515	1	0.0996944	10.029
GOTERM_BP_FAT	GO:0006916~anti-apoptosis	44	1.46912	0.0488235	ENST00000395284, ENST00000396993, ENST00000373365, ENST00000268035, ENST00000342362, ENST00000380874, ENST00000349155, ENST00000264235, ENST00000330871, ENST00000380629, ENST00000440973, ENST00000250405, ENST00000395957, ENST00000295797, ENST00000216223, ENST00000439476, ENST00000371199, ENST00000472232, ENST00000263339, ENST00000303296, ENST00000306730, ENST00000257572, ENST00000378423, ENST0000…	2208	206	13528	1.30864	1	0.422556	61.0048
Annotation Cluster 22	Enrichment Score: 3.5487513525650485
Category	Term	Count	%	PValue	Genes	List Total	Pop Hits	Pop Total	Fold Enrichment	Bonferroni	Benjamini	FDR
GOTERM_MF_FAT	GO:0008134~transcription factor binding	123	4.10684	1.0891e-05	ENST00000375279, ENST00000237264, ENST00000403491, ENST00000378536, ENST00000282441, ENST00000399251, ENST00000394520, ENST00000357992, ENST00000332674, ENST00000362009, ENST00000345075, ENST00000407008, ENST00000395957, ENST00000375759, ENST00000311955, ENST00000388901, ENST00000420696, ENST00000341418, ENST00000394947, ENST00000377669, ENST00000289865, ENST00000279550, ENST00000292599, ENST0000…	2149	513	12983	1.44853	0.0155929	0.00174467	0.0180094
GOTERM_MF_FAT	GO:0003712~transcription cofactor activity	88	2.93823	0.000146705	ENST00000312156, ENST00000375279, ENST00000237264, ENST00000302754, ENST00000378536, ENST00000282441, ENST00000357992, ENST00000394520, ENST00000332674, ENST00000362009, ENST00000393655, ENST00000394166, ENST00000336505, ENST00000263754, ENST00000398016, ENST00000347617, ENST00000425241, ENST00000251871, ENST00000375759, ENST00000311955, ENST00000388901, ENST00000440435, ENST00000229330, ENST0000…	2149	363	12983	1.46459	0.190802	0.0161536	0.242338
GOTERM_MF_FAT	GO:0016563~transcription activator activity	96	3.20534	0.000269388	ENST00000312156, ENST00000346618, ENST00000372583, ENST00000237264, ENST00000302754, ENST00000437042, ENST00000282441, ENST00000324856, ENST00000397492, ENST00000380874, ENST00000394520, ENST00000374259, ENST00000393655, ENST00000008391, ENST00000263754, ENST00000367362, ENST00000398016, ENST00000347617, ENST00000448083, ENST00000371432, ENST00000425241, ENST00000295108, ENST00000251871, ENST0000…	2149	410	12983	1.41458	0.322116	0.0255856	0.44457
GOTERM_MF_FAT	GO:0003713~transcription coactivator activity	49	1.63606	0.0148287	ENST00000312156, ENST00000237264, ENST00000302754, ENST00000282441, ENST00000394520, ENST00000393655, ENST00000263754, ENST00000398016, ENST00000347617, ENST00000425241, ENST00000251871, ENST00000311955, ENST00000440435, ENST00000229330, ENST00000289865, ENST00000361773, ENST00000359562, ENST00000292599, ENST00000352536, ENST00000262367, ENST00000425707, ENST00000263390, ENST00000341550, ENST0000…	2149	214	12983	1.38331	1	0.306075	21.8911
Annotation Cluster 23	Enrichment Score: 3.4280522617196
Category	Term	Count	%	PValue	Genes	List Total	Pop Hits	Pop Total	Fold Enrichment	Bonferroni	Benjamini	FDR
UP_SEQ_FEATURE	domain:BTB	44	1.46912	7.31127e-06	ENST00000360473, ENST00000326624, ENST00000312938, ENST00000430430, ENST00000341657, ENST00000257749, ENST00000359039, ENST00000395064, ENST00000380599, ENST00000226225, ENST00000457010, ENST00000300101, ENST00000406870, ENST00000367701, ENST00000396128, ENST00000381271, ENST00000340067, ENST00000335953, ENST00000320248, ENST00000379403, ENST00000314100, ENST00000307750, ENST00000282570, ENST0000…	2978	142	19113	1.9887	0.0437169	0.0049545	0.0142074
INTERPRO	IPR000210:BTB/POZ-like	51	1.70284	4.2343e-05	ENST00000326624, ENST00000312938, ENST00000380599, ENST00000226225, ENST00000371741, ENST00000457842, ENST00000406870, ENST00000367701, ENST00000396128, ENST00000340067, ENST00000335953, ENST00000379403, ENST00000314100, ENST00000282570, ENST00000232766, ENST00000286800, ENST00000485317, ENST00000341319, ENST00000322357, ENST00000404138, ENST00000402077, ENST00000449886, ENST00000245663, ENST0000…	2687	179	16659	1.76644	0.105236	0.0183618	0.0750885
INTERPRO	IPR013069:BTB/POZ	37	1.23539	0.000347365	ENST00000326624, ENST00000312938, ENST00000430430, ENST00000341657, ENST00000359039, ENST00000257749, ENST00000395064, ENST00000380599, ENST00000300101, ENST00000457842, ENST00000406870, ENST00000367701, ENST00000396128, ENST00000335953, ENST00000320248, ENST00000379403, ENST00000314100, ENST00000307750, ENST00000282570, ENST00000232766, ENST00000286800, ENST00000341319, ENST00000294008, ENST0000…	2687	127	16659	1.80626	0.598416	0.122198	0.614426
INTERPRO	IPR011333:BTB/POZ fold	48	1.60267	0.000452871	ENST00000360473, ENST00000326624, ENST00000312938, ENST00000341657, ENST00000430430, ENST00000257749, ENST00000359039, ENST00000395064, ENST00000380599, ENST00000226225, ENST00000371741, ENST00000457842, ENST00000406870, ENST00000369787, ENST00000367701, ENST00000396128, ENST00000376959, ENST00000340067, ENST00000379472, ENST00000335953, ENST00000320248, ENST00000379403, ENST00000314100, ENST0000…	2687	181	16659	1.64416	0.695629	0.138163	0.800341
SMART	SM00225:BTB	51	1.70284	0.00126886	ENST00000326624, ENST00000312938, ENST00000380599, ENST00000226225, ENST00000371741, ENST00000457842, ENST00000406870, ENST00000367701, ENST00000396128, ENST00000340067, ENST00000335953, ENST00000379403, ENST00000314100, ENST00000282570, ENST00000232766, ENST00000286800, ENST00000485317, ENST00000341319, ENST00000322357, ENST00000404138, ENST00000402077, ENST00000449886, ENST00000245663, ENST0000…	1686	179	9079	1.53426	0.414054	0.234529	1.76829
INTERPRO	IPR013089:Kelch related	20	0.66778	0.0437258	ENST00000314100, ENST00000312156, ENST00000332780, ENST00000430430, ENST00000232766, ENST00000257749, ENST00000359039, ENST00000286800, ENST00000395064, ENST00000341319, ENST00000295568, ENST00000280098, ENST00000449886, ENST00000396128, ENST00000381271, ENST00000392647, ENST00000209884, ENST00000379403, ENST00000320248, ENST00000254977	2687	79	16659	1.56958	1	0.799784	54.7583
Annotation Cluster 24	Enrichment Score: 3.1875816777674415
Category	Term	Count	%	PValue	Genes	List Total	Pop Hits	Pop Total	Fold Enrichment	Bonferroni	Benjamini	FDR
GOTERM_CC_FAT	GO:0044459~plasma membrane part	416	13.8898	3.48781e-06	ENST00000437081, ENST00000064724, ENST00000322349, ENST00000226225, ENST00000388996, ENST00000296402, ENST00000262352, ENST00000318008, ENST00000376020, ENST00000011653, ENST00000233535, ENST00000396432, ENST00000238892, ENST00000396576, ENST00000340067, ENST00000246657, ENST00000486284, ENST00000478722, ENST00000402077, ENST00000266682, ENST00000328656, ENST00000249647, ENST00000454343, ENST0000…	1994	2203	12782	1.21047	0.00237586	0.000339755	0.00524136
GOTERM_CC_FAT	GO:0031226~intrinsic to plasma membrane	220	7.34558	0.00843951	ENST00000378688, ENST00000226225, ENST00000388996, ENST00000371741, ENST00000393752, ENST00000262352, ENST00000233535, ENST00000332175, ENST00000396576, ENST00000216181, ENST00000340067, ENST00000246657, ENST00000486284, ENST00000353479, ENST00000487273, ENST00000338448, ENST00000402077, ENST00000266682, ENST00000392370, ENST00000328656, ENST00000397827, ENST00000000412, ENST00000405262, ENST0000…	1994	1215	12782	1.1607	0.996912	0.113452	11.959
GOTERM_CC_FAT	GO:0005887~integral to plasma membrane	215	7.17863	0.00929791	ENST00000378688, ENST00000226225, ENST00000388996, ENST00000371741, ENST00000393752, ENST00000262352, ENST00000233535, ENST00000332175, ENST00000396576, ENST00000216181, ENST00000340067, ENST00000246657, ENST00000486284, ENST00000353479, ENST00000338448, ENST00000402077, ENST00000266682, ENST00000392370, ENST00000328656, ENST00000397827, ENST00000000412, ENST00000405262, ENST00000345060, ENST0000…	1994	1188	12782	1.1601	0.998289	0.117431	13.0975
Annotation Cluster 25	Enrichment Score: 3.050501714166629
Category	Term	Count	%	PValue	Genes	List Total	Pop Hits	Pop Total	Fold Enrichment	Bonferroni	Benjamini	FDR
GOTERM_BP_FAT	GO:0007389~pattern specification process	67	2.23706	0.000243574	ENST00000257868, ENST00000261537, ENST00000359013, ENST00000366756, ENST00000204604, ENST00000290551, ENST00000394166, ENST00000349155, ENST00000317483, ENST00000332503, ENST00000295206, ENST00000398468, ENST00000293549, ENST00000295108, ENST00000335953, ENST00000340020, ENST00000264664, ENST00000284523, ENST00000420696, ENST00000266744, ENST00000377263, ENST00000451137, ENST00000376663, ENST0000…	2208	267	13528	1.53744	0.664807	0.00837281	0.457259
GOTERM_BP_FAT	GO:0009952~anterior/posterior pattern formation	39	1.30217	0.000766135	ENST00000375708, ENST00000366671, ENST00000257868, ENST00000261537, ENST00000372037, ENST00000262160, ENST00000342320, ENST00000283921, ENST00000470747, ENST00000366756, ENST00000396352, ENST00000290551, ENST00000394166, ENST00000349155, ENST00000377942, ENST00000332503, ENST00000293549, ENST00000295206, ENST00000282728, ENST00000295108, ENST00000335953, ENST00000284523, ENST00000420696, ENST0000…	2208	140	13528	1.70675	0.967902	0.0216661	1.43159
GOTERM_BP_FAT	GO:0003002~regionalization	48	1.60267	0.00378059	ENST00000375708, ENST00000366671, ENST00000418710, ENST00000257868, ENST00000261537, ENST00000372037, ENST00000285018, ENST00000262160, ENST00000283921, ENST00000342320, ENST00000470747, ENST00000366756, ENST00000396352, ENST00000204604, ENST00000290551, ENST00000394166, ENST00000349155, ENST00000317483, ENST00000377942, ENST00000332503, ENST00000293549, ENST00000398468, ENST00000295206, ENST0000…	2208	197	13528	1.49283	1	0.0746707	6.87817
Annotation Cluster 26	Enrichment Score: 2.9984605056644535
Category	Term	Count	%	PValue	Genes	List Total	Pop Hits	Pop Total	Fold Enrichment	Bonferroni	Benjamini	FDR
GOTERM_BP_FAT	GO:0006928~cell motion	117	3.90651	2.43215e-06	ENST00000282588, ENST00000374632, ENST00000356915, ENST00000359314, ENST00000402554, ENST00000377208, ENST00000399799, ENST00000393752, ENST00000345075, ENST00000332175, ENST00000293549, ENST00000216181, ENST00000236979, ENST00000246868, ENST00000394945, ENST00000223023, ENST00000266744, ENST00000304506, ENST00000375142, ENST00000338448, ENST00000360409, ENST00000324501, ENST00000331163, ENST0000…	2208	475	13528	1.50913	0.0108537	0.0001984	0.00457567
GOTERM_BP_FAT	GO:0016477~cell migration	63	2.10351	0.00445489	ENST00000282588, ENST00000262713, ENST00000356915, ENST00000359314, ENST00000402554, ENST00000377208, ENST00000313401, ENST00000477522, ENST00000380874, ENST00000394166, ENST00000399799, ENST00000393752, ENST00000367033, ENST00000371250, ENST00000355710, ENST00000293549, ENST00000269141, ENST00000357039, ENST00000216181, ENST00000216513, ENST00000246868, ENST00000212355, ENST00000266744, ENST0000…	2208	276	13528	1.39851	1	0.0841176	8.05689
GOTERM_BP_FAT	GO:0048870~cell motility	67	2.23706	0.00967532	ENST00000282588, ENST00000262713, ENST00000356915, ENST00000359314, ENST00000402554, ENST00000377208, ENST00000313401, ENST00000477522, ENST00000380874, ENST00000394166, ENST00000399799, ENST00000393752, ENST00000345075, ENST00000367033, ENST00000371250, ENST00000355710, ENST00000293549, ENST00000269141, ENST00000357039, ENST00000216181, ENST00000236979, ENST00000216513, ENST00000246868, ENST0000…	2208	307	13528	1.33712	1	0.147683	16.7161
GOTERM_BP_FAT	GO:0051674~localization of cell	67	2.23706	0.00967532	ENST00000282588, ENST00000262713, ENST00000356915, ENST00000359314, ENST00000402554, ENST00000377208, ENST00000313401, ENST00000477522, ENST00000380874, ENST00000394166, ENST00000399799, ENST00000393752, ENST00000345075, ENST00000367033, ENST00000371250, ENST00000355710, ENST00000293549, ENST00000269141, ENST00000357039, ENST00000216181, ENST00000236979, ENST00000216513, ENST00000246868, ENST0000…	2208	307	13528	1.33712	1	0.147683	16.7161
Annotation Cluster 27	Enrichment Score: 2.939043691905337
Category	Term	Count	%	PValue	Genes	List Total	Pop Hits	Pop Total	Fold Enrichment	Bonferroni	Benjamini	FDR
GOTERM_BP_FAT	GO:0012501~programmed cell death	132	4.40735	0.000404106	ENST00000005259, ENST00000216373, ENST00000296315, ENST00000234310, ENST00000314499, ENST00000355028, ENST00000370693, ENST00000399799, ENST00000394334, ENST00000315249, ENST00000433529, ENST00000448464, ENST00000380629, ENST00000395044, ENST00000360666, ENST00000250405, ENST00000371199, ENST00000263339, ENST00000399503, ENST00000367093, ENST00000257572, ENST00000421351, ENST00000257934, ENST0000…	2208	611	13528	1.32363	0.836932	0.0129627	0.757542
GOTERM_BP_FAT	GO:0006915~apoptosis	130	4.34057	0.00045907	ENST00000005259, ENST00000216373, ENST00000296315, ENST00000234310, ENST00000314499, ENST00000355028, ENST00000370693, ENST00000399799, ENST00000315249, ENST00000394334, ENST00000433529, ENST00000448464, ENST00000380629, ENST00000395044, ENST00000360666, ENST00000250405, ENST00000371199, ENST00000263339, ENST00000399503, ENST00000367093, ENST00000257572, ENST00000421351, ENST00000257934, ENST0000…	2208	602	13528	1.32307	0.872587	0.0144045	0.860157
GOTERM_BP_FAT	GO:0016265~death	149	4.97496	0.00150151	ENST00000005259, ENST00000216373, ENST00000296315, ENST00000234310, ENST00000314499, ENST00000355028, ENST00000378688, ENST00000370693, ENST00000399799, ENST00000433529, ENST00000394334, ENST00000315249, ENST00000448464, ENST00000380629, ENST00000395044, ENST00000360666, ENST00000250405, ENST00000371199, ENST00000263339, ENST00000399503, ENST00000367093, ENST00000257572, ENST00000244769, ENST0000…	2208	724	13528	1.2609	0.99882	0.0384414	2.78744
GOTERM_BP_FAT	GO:0008219~cell death	147	4.90818	0.00209836	ENST00000005259, ENST00000216373, ENST00000296315, ENST00000234310, ENST00000314499, ENST00000355028, ENST00000378688, ENST00000370693, ENST00000399799, ENST00000433529, ENST00000394334, ENST00000315249, ENST00000448464, ENST00000380629, ENST00000395044, ENST00000360666, ENST00000250405, ENST00000371199, ENST00000263339, ENST00000399503, ENST00000367093, ENST00000257572, ENST00000244769, ENST0000…	2208	719	13528	1.25263	0.999919	0.050469	3.87487
SP_PIR_KEYWORDS	Apoptosis	80	2.67112	0.00345142	ENST00000341983, ENST00000005259, ENST00000234310, ENST00000314499, ENST00000355028, ENST00000311417, ENST00000359015, ENST00000399799, ENST00000315249, ENST00000394334, ENST00000433529, ENST00000204549, ENST00000448464, ENST00000380629, ENST00000395044, ENST00000262395, ENST00000360666, ENST00000250405, ENST00000315792, ENST00000371199, ENST00000316418, ENST00000367093, ENST00000306730, ENST0000…	2978	381	19235	1.35623	0.911094	0.046346	5.08036
Annotation Cluster 28	Enrichment Score: 2.908662286842766
Category	Term	Count	%	PValue	Genes	List Total	Pop Hits	Pop Total	Fold Enrichment	Bonferroni	Benjamini	FDR
GOTERM_BP_FAT	GO:0030334~regulation of cell migration	53	1.76962	1.97785e-06	ENST00000262713, ENST00000268035, ENST00000204604, ENST00000375856, ENST00000296585, ENST00000393752, ENST00000262995, ENST00000336505, ENST00000332175, ENST00000421865, ENST00000428026, ENST00000212355, ENST00000399503, ENST00000342215, ENST00000341500, ENST00000487273, ENST00000342788, ENST00000333592, ENST00000366930, ENST00000349716, ENST00000249749, ENST00000352732, ENST00000259486, ENST0000…	2208	169	13528	1.92143	0.00883535	0.000170651	0.00372099
GOTERM_BP_FAT	GO:0040013~negative regulation of locomotion	19	0.634391	0.0070465	ENST00000331163, ENST00000372755, ENST00000260356, ENST00000262158, ENST00000204604, ENST00000371953, ENST00000333592, ENST00000267996, ENST00000393752, ENST00000358273, ENST00000336505, ENST00000349716, ENST00000249749, ENST00000332175, ENST00000428026, ENST00000352732, ENST00000337539, ENST00000167106, ENST00000212355	2208	61	13528	1.90835	1	0.117868	12.457
GOTERM_BP_FAT	GO:0030336~negative regulation of cell migration	18	0.601002	0.00774669	ENST00000331163, ENST00000372755, ENST00000260356, ENST00000262158, ENST00000204604, ENST00000371953, ENST00000333592, ENST00000267996, ENST00000393752, ENST00000358273, ENST00000336505, ENST00000349716, ENST00000249749, ENST00000332175, ENST00000428026, ENST00000352732, ENST00000167106, ENST00000212355	2208	57	13528	1.93478	1	0.124698	13.6111
GOTERM_BP_FAT	GO:0051271~negative regulation of cell motion	18	0.601002	0.0214817	ENST00000331163, ENST00000372755, ENST00000260356, ENST00000262158, ENST00000204604, ENST00000371953, ENST00000333592, ENST00000267996, ENST00000393752, ENST00000358273, ENST00000336505, ENST00000349716, ENST00000249749, ENST00000332175, ENST00000428026, ENST00000352732, ENST00000167106, ENST00000212355	2208	63	13528	1.75052	1	0.257008	33.5389
Annotation Cluster 29	Enrichment Score: 2.9059360321012853
Category	Term	Count	%	PValue	Genes	List Total	Pop Hits	Pop Total	Fold Enrichment	Bonferroni	Benjamini	FDR
UP_SEQ_FEATURE	DNA-binding region:Basic motif	47	1.56928	1.92766e-05	ENST00000312156, ENST00000252818, ENST00000330387, ENST00000309964, ENST00000357736, ENST00000302754, ENST00000367882, ENST00000257749, ENST00000323441, ENST00000377670, ENST00000264444, ENST00000242057, ENST00000226067, ENST00000332674, ENST00000242728, ENST00000341724, ENST00000319080, ENST00000335681, ENST00000328528, ENST00000303562, ENST00000263734, ENST00000242462, ENST00000354452, ENST0000…	2978	161	19113	1.8736	0.111178	0.0106572	0.0374546
UP_SEQ_FEATURE	domain:Helix-loop-helix motif	33	1.10184	0.000472954	ENST00000309964, ENST00000367882, ENST00000323441, ENST00000377670, ENST00000264444, ENST00000242057, ENST00000332674, ENST00000242728, ENST00000341724, ENST00000319080, ENST00000335681, ENST00000328528, ENST00000263734, ENST00000242462, ENST00000354452, ENST00000281043, ENST00000346562, ENST00000306279, ENST00000295108, ENST00000242261, ENST00000337190, ENST00000316418, ENST00000302101, ENST0000…	2978	114	19113	1.85786	0.944553	0.141207	0.915119
INTERPRO	IPR001092:Basic helix-loop-helix dimerisation region bHLH	32	1.06845	0.00180779	ENST00000309964, ENST00000367882, ENST00000323441, ENST00000377670, ENST00000264444, ENST00000242057, ENST00000332674, ENST00000242728, ENST00000341724, ENST00000319080, ENST00000335681, ENST00000328528, ENST00000263734, ENST00000242462, ENST00000354452, ENST00000281043, ENST00000346562, ENST00000306279, ENST00000295108, ENST00000242261, ENST00000337190, ENST00000316418, ENST00000302101, ENST0000…	2687	114	16659	1.74031	0.991362	0.256935	3.15889
INTERPRO	IPR011598:Helix-loop-helix DNA-binding	23	0.767947	0.0122951	ENST00000302101, ENST00000266744, ENST00000309964, ENST00000314744, ENST00000367882, ENST00000313341, ENST00000230323, ENST00000264444, ENST00000332674, ENST00000242728, ENST00000319080, ENST00000359562, ENST00000335681, ENST00000242462, ENST00000354452, ENST00000262965, ENST00000281043, ENST00000231121, ENST00000241651, ENST00000306279, ENST00000295108, ENST00000242261, ENST00000337190	2687	84	16659	1.69758	1	0.565256	19.705
SMART	SM00353:HLH	32	1.06845	0.0145744	ENST00000309964, ENST00000367882, ENST00000323441, ENST00000377670, ENST00000264444, ENST00000242057, ENST00000332674, ENST00000242728, ENST00000341724, ENST00000319080, ENST00000335681, ENST00000328528, ENST00000263734, ENST00000242462, ENST00000354452, ENST00000281043, ENST00000346562, ENST00000306279, ENST00000295108, ENST00000242261, ENST00000337190, ENST00000316418, ENST00000302101, ENST0000…	1686	114	9079	1.51156	0.997932	0.643052	18.6416
Annotation Cluster 30	Enrichment Score: 2.850247634055782
Category	Term	Count	%	PValue	Genes	List Total	Pop Hits	Pop Total	Fold Enrichment	Bonferroni	Benjamini	FDR
GOTERM_MF_FAT	GO:0043565~sequence-specific DNA binding	153	5.10851	2.87376e-08	ENST00000377208, ENST00000405666, ENST00000357992, ENST00000397358, ENST00000345075, ENST00000303562, ENST00000360214, ENST00000332503, ENST00000295206, ENST00000398468, ENST00000448083, ENST00000254942, ENST00000420696, ENST00000266744, ENST00000389243, ENST00000286800, ENST00000230323, ENST00000382349, ENST00000254846, ENST00000373874, ENST00000335670, ENST00000314393, ENST00000340553, ENST0000…	2149	607	12983	1.52279	4.14675e-05	1.38227e-05	4.75248e-05
SP_PIR_KEYWORDS	Homeobox	56	1.86978	0.00179903	ENST00000294638, ENST00000375790, ENST00000377208, ENST00000297977, ENST00000397358, ENST00000309060, ENST00000281321, ENST00000332503, ENST00000265340, ENST00000398468, ENST00000295206, ENST00000216513, ENST00000342310, ENST00000420696, ENST00000389243, ENST00000369558, ENST00000382349, ENST00000317551, ENST00000239174, ENST00000373874, ENST00000314393, ENST00000006015, ENST00000444274, ENST0000…	2978	242	19235	1.49465	0.716475	0.0282403	2.67895
INTERPRO	IPR017970:Homeobox, conserved site	54	1.80301	0.00454937	ENST00000294638, ENST00000375790, ENST00000377208, ENST00000297977, ENST00000397358, ENST00000309060, ENST00000332503, ENST00000281321, ENST00000265340, ENST00000398468, ENST00000295206, ENST00000216513, ENST00000342310, ENST00000420696, ENST00000389243, ENST00000382349, ENST00000317551, ENST00000239174, ENST00000373874, ENST00000314393, ENST00000006015, ENST00000444274, ENST00000240587, ENST0000…	2687	232	16659	1.44307	0.999994	0.369054	7.77035
INTERPRO	IPR001356:Homeobox	54	1.80301	0.00596907	ENST00000294638, ENST00000375790, ENST00000377208, ENST00000297977, ENST00000397358, ENST00000309060, ENST00000332503, ENST00000281321, ENST00000265340, ENST00000398468, ENST00000295206, ENST00000216513, ENST00000342310, ENST00000420696, ENST00000389243, ENST00000382349, ENST00000317551, ENST00000239174, ENST00000373874, ENST00000314393, ENST00000006015, ENST00000444274, ENST00000240587, ENST0000…	2687	235	16659	1.42465	1	0.429642	10.0761
UP_SEQ_FEATURE	DNA-binding region:Homeobox	44	1.46912	0.00642937	ENST00000366671, ENST00000294638, ENST00000367866, ENST00000283921, ENST00000470747, ENST00000377208, ENST00000367760, ENST00000396352, ENST00000367390, ENST00000490689, ENST00000397358, ENST00000297375, ENST00000331462, ENST00000281321, ENST00000332503, ENST00000265340, ENST00000398468, ENST00000295206, ENST00000216513, ENST00000282728, ENST00000342310, ENST00000226382, ENST00000396345, ENST0000…	2978	190	19113	1.48629	1	0.617817	11.7811
INTERPRO	IPR012287:Homeodomain-related	52	1.73623	0.0182266	ENST00000375790, ENST00000377208, ENST00000397358, ENST00000309060, ENST00000371477, ENST00000281321, ENST00000332503, ENST00000265340, ENST00000398468, ENST00000295206, ENST00000217026, ENST00000216513, ENST00000254942, ENST00000342310, ENST00000420696, ENST00000389243, ENST00000382349, ENST00000239174, ENST00000373874, ENST00000314393, ENST00000006015, ENST00000444274, ENST00000366671, ENST0000…	2687	238	16659	1.35459	1	0.612154	27.8423
SMART	SM00389:HOX	54	1.80301	0.0679275	ENST00000294638, ENST00000375790, ENST00000377208, ENST00000297977, ENST00000397358, ENST00000309060, ENST00000332503, ENST00000281321, ENST00000265340, ENST00000398468, ENST00000295206, ENST00000216513, ENST00000342310, ENST00000420696, ENST00000389243, ENST00000382349, ENST00000317551, ENST00000239174, ENST00000373874, ENST00000314393, ENST00000006015, ENST00000444274, ENST00000240587, ENST0000…	1686	235	9079	1.23739	1	0.679875	62.7856
Annotation Cluster 31	Enrichment Score: 2.839101248642796
Category	Term	Count	%	PValue	Genes	List Total	Pop Hits	Pop Total	Fold Enrichment	Bonferroni	Benjamini	FDR
GOTERM_BP_FAT	GO:0048568~embryonic organ development	48	1.60267	0.000165017	ENST00000375708, ENST00000366671, ENST00000426431, ENST00000302754, ENST00000367882, ENST00000241124, ENST00000437042, ENST00000359013, ENST00000323441, ENST00000272164, ENST00000367760, ENST00000371075, ENST00000396352, ENST00000358755, ENST00000263734, ENST00000382353, ENST00000332503, ENST00000300651, ENST00000293549, ENST00000398468, ENST00000216513, ENST00000295108, ENST00000379375, ENST0000…	2208	172	13528	1.70981	0.523121	0.00653161	0.310002
GOTERM_BP_FAT	GO:0043583~ear development	30	1.00167	0.000401102	ENST00000366671, ENST00000354513, ENST00000241124, ENST00000367760, ENST00000366756, ENST00000358755, ENST00000257290, ENST00000382353, ENST00000293549, ENST00000254958, ENST00000216513, ENST00000439476, ENST00000405460, ENST00000379375, ENST00000264664, ENST00000415912, ENST00000370296, ENST00000423902, ENST00000284523, ENST00000240093, ENST00000314744, ENST00000222718, ENST00000330847, ENST0000…	2208	95	13528	1.93478	0.834719	0.0129596	0.751932
GOTERM_BP_FAT	GO:0048839~inner ear development	25	0.834725	0.0013187	ENST00000366671, ENST00000354513, ENST00000241124, ENST00000366756, ENST00000367760, ENST00000358755, ENST00000257290, ENST00000382353, ENST00000293549, ENST00000254958, ENST00000439476, ENST00000216513, ENST00000405460, ENST00000370296, ENST00000423902, ENST00000264664, ENST00000284523, ENST00000240093, ENST00000314744, ENST00000330847, ENST00000380518, ENST00000355633, ENST00000366958, ENST0000…	2208	79	13528	1.93886	0.997317	0.0344285	2.45204
GOTERM_BP_FAT	GO:0048562~embryonic organ morphogenesis	36	1.202	0.00215826	ENST00000366671, ENST00000375708, ENST00000426431, ENST00000367882, ENST00000241124, ENST00000437042, ENST00000359013, ENST00000367760, ENST00000371075, ENST00000272164, ENST00000396352, ENST00000358755, ENST00000382353, ENST00000332503, ENST00000293549, ENST00000216513, ENST00000295108, ENST00000379375, ENST00000264664, ENST00000370296, ENST00000423902, ENST00000284523, ENST00000240093, ENST0000…	2208	133	13528	1.65839	0.999938	0.0513239	3.98336
GOTERM_BP_FAT	GO:0042471~ear morphogenesis	21	0.701169	0.00332238	ENST00000366671, ENST00000284523, ENST00000240093, ENST00000314744, ENST00000241124, ENST00000222718, ENST00000367760, ENST00000358755, ENST00000330847, ENST00000380518, ENST00000355633, ENST00000382353, ENST00000366958, ENST00000293549, ENST00000216513, ENST00000382438, ENST00000388742, ENST00000379375, ENST00000264664, ENST00000423902, ENST00000370296	2208	66	13528	1.94944	1	0.0683233	6.06905
GOTERM_BP_FAT	GO:0042472~inner ear morphogenesis	17	0.567613	0.0147539	ENST00000366671, ENST00000284523, ENST00000240093, ENST00000314744, ENST00000367760, ENST00000358755, ENST00000330847, ENST00000380518, ENST00000355633, ENST00000382353, ENST00000293549, ENST00000366958, ENST00000216513, ENST00000388742, ENST00000264664, ENST00000423902, ENST00000370296	2208	56	13528	1.85992	1	0.198744	24.3947
Annotation Cluster 32	Enrichment Score: 2.681223832444281
Category	Term	Count	%	PValue	Genes	List Total	Pop Hits	Pop Total	Fold Enrichment	Bonferroni	Benjamini	FDR
GOTERM_BP_FAT	GO:0010647~positive regulation of cell communication	87	2.90484	3.00587e-06	ENST00000295025, ENST00000400137, ENST00000367468, ENST00000296585, ENST00000267101, ENST00000393752, ENST00000389420, ENST00000011653, ENST00000382353, ENST00000440973, ENST00000421865, ENST00000316059, ENST00000257963, ENST00000253814, ENST00000333314, ENST00000311955, ENST00000419821, ENST00000264664, ENST00000244869, ENST00000341500, ENST00000456936, ENST00000266744, ENST00000367456, ENST0000…	2208	329	13528	1.62016	0.0133968	0.000232514	0.005655
GOTERM_BP_FAT	GO:0009967~positive regulation of signal transduction	76	2.53756	3.53978e-05	ENST00000295025, ENST00000400137, ENST00000267101, ENST00000389420, ENST00000011653, ENST00000382353, ENST00000440973, ENST00000316059, ENST00000257963, ENST00000253814, ENST00000311955, ENST00000333314, ENST00000419821, ENST00000264664, ENST00000244869, ENST00000341500, ENST00000456936, ENST00000266744, ENST00000367456, ENST00000378827, ENST00000338963, ENST00000241052, ENST00000361773, ENST0000…	2208	295	13528	1.57843	0.146861	0.00184519	0.0665754
GOTERM_BP_FAT	GO:0010627~regulation of protein kinase cascade	62	2.07012	0.000527347	ENST00000295025, ENST00000343849, ENST00000400137, ENST00000359015, ENST00000409947, ENST00000332029, ENST00000267101, ENST00000262995, ENST00000382353, ENST00000481195, ENST00000427716, ENST00000316059, ENST00000333314, ENST00000419821, ENST00000253814, ENST00000340020, ENST00000399503, ENST00000341500, ENST00000456936, ENST00000367456, ENST00000338963, ENST00000389805, ENST00000241052, ENST0000…	2208	249	13528	1.52555	0.906222	0.0161905	0.987488
GOTERM_BP_FAT	GO:0010740~positive regulation of protein kinase cascade	37	1.23539	0.0446003	ENST00000360473, ENST00000282561, ENST00000392446, ENST00000295025, ENST00000400137, ENST00000272542, ENST00000345060, ENST00000404625, ENST00000305988, ENST00000345057, ENST00000267101, ENST00000382353, ENST00000316059, ENST00000419821, ENST00000333314, ENST00000253814, ENST00000341500, ENST00000456936, ENST00000296795, ENST00000367456, ENST00000338963, ENST00000241052, ENST00000381652, ENST0000…	2208	167	13528	1.35744	1	0.4029	57.6153
GOTERM_BP_FAT	GO:0043122~regulation of I-kappaB kinase/NF-kappaB cascade	23	0.767947	0.144545	ENST00000360473, ENST00000456936, ENST00000392446, ENST00000282561, ENST00000295025, ENST00000400137, ENST00000296795, ENST00000367456, ENST00000272542, ENST00000389805, ENST00000413364, ENST00000377725, ENST00000395076, ENST00000361357, ENST00000426126, ENST00000345057, ENST00000369135, ENST00000339083, ENST00000261464, ENST00000237289, ENST00000253814, ENST00000333314, ENST00000340030, ENST0000…	2208	107	13528	1.31698	1	0.722795	94.6987
GOTERM_BP_FAT	GO:0043123~positive regulation of I-kappaB kinase/NF-kappaB cascade	20	0.66778	0.226086	ENST00000360473, ENST00000456936, ENST00000392446, ENST00000282561, ENST00000295025, ENST00000400137, ENST00000296795, ENST00000367456, ENST00000272542, ENST00000413364, ENST00000377725, ENST00000395076, ENST00000361357, ENST00000345057, ENST00000426126, ENST00000339083, ENST00000261464, ENST00000253814, ENST00000333314, ENST00000340030, ENST00000361475	2208	97	13528	1.26326	1	0.848206	99.1948
Annotation Cluster 33	Enrichment Score: 2.656804588626514
Category	Term	Count	%	PValue	Genes	List Total	Pop Hits	Pop Total	Fold Enrichment	Bonferroni	Benjamini	FDR
UP_SEQ_FEATURE	domain:PH	58	1.93656	0.000412707	ENST00000216373, ENST00000296315, ENST00000260283, ENST00000375856, ENST00000007414, ENST00000399799, ENST00000262995, ENST00000396432, ENST00000274710, ENST00000367328, ENST00000326793, ENST00000324198, ENST00000319170, ENST00000392521, ENST00000342215, ENST00000313367, ENST00000344636, ENST00000273221, ENST00000377725, ENST00000315872, ENST00000382713, ENST00000448150, ENST00000341259, ENST0000…	2978	237	19113	1.57067	0.919846	0.137965	0.798989
INTERPRO	IPR011993:Pleckstrin homology-type	72	2.40401	0.000554857	ENST00000216373, ENST00000334082, ENST00000395718, ENST00000260283, ENST00000007414, ENST00000375856, ENST00000262995, ENST00000358621, ENST00000265381, ENST00000396432, ENST00000274710, ENST00000367328, ENST00000326793, ENST00000427716, ENST00000324198, ENST00000319170, ENST00000392521, ENST00000342215, ENST00000223023, ENST00000313367, ENST00000329759, ENST00000303965, ENST00000489615, ENST0000…	2687	303	16659	1.47323	0.767173	0.124094	0.979741
INTERPRO	IPR001849:Pleckstrin homology	64	2.13689	0.00237559	ENST00000216373, ENST00000296315, ENST00000260283, ENST00000007414, ENST00000375856, ENST00000399799, ENST00000262995, ENST00000396432, ENST00000274710, ENST00000367328, ENST00000326793, ENST00000427716, ENST00000324198, ENST00000319170, ENST00000392521, ENST00000342215, ENST00000313367, ENST00000344636, ENST00000273221, ENST00000303965, ENST00000377725, ENST00000315872, ENST00000382713, ENST0000…	2687	277	16659	1.43246	0.998061	0.280157	4.13146
SMART	SM00233:PH	64	2.13689	0.0433699	ENST00000216373, ENST00000296315, ENST00000260283, ENST00000007414, ENST00000375856, ENST00000399799, ENST00000262995, ENST00000396432, ENST00000274710, ENST00000367328, ENST00000326793, ENST00000427716, ENST00000324198, ENST00000319170, ENST00000392521, ENST00000342215, ENST00000313367, ENST00000344636, ENST00000273221, ENST00000303965, ENST00000377725, ENST00000315872, ENST00000382713, ENST0000…	1686	277	9079	1.24417	1	0.645493	46.3688
Annotation Cluster 34	Enrichment Score: 2.546827859484656
Category	Term	Count	%	PValue	Genes	List Total	Pop Hits	Pop Total	Fold Enrichment	Bonferroni	Benjamini	FDR
GOTERM_BP_FAT	GO:0035239~tube morphogenesis	39	1.30217	8.8693e-05	ENST00000298552, ENST00000261537, ENST00000250448, ENST00000263923, ENST00000367882, ENST00000373935, ENST00000347364, ENST00000359013, ENST00000379214, ENST00000295731, ENST00000344849, ENST00000358755, ENST00000349155, ENST00000355710, ENST00000281043, ENST00000439174, ENST00000242261, ENST00000379375, ENST00000264664, ENST00000370296, ENST00000284523, ENST00000420696, ENST00000240093, ENST0000…	2208	127	13528	1.88146	0.328327	0.00409452	0.166733
GOTERM_BP_FAT	GO:0048754~branching morphogenesis of a tube	21	0.701169	0.00272574	ENST00000420696, ENST00000250448, ENST00000451137, ENST00000263923, ENST00000367882, ENST00000378827, ENST00000382496, ENST00000359013, ENST00000344849, ENST00000295731, ENST00000349155, ENST00000337514, ENST00000281043, ENST00000372067, ENST00000439174, ENST00000006015, ENST00000388742, ENST00000379375, ENST00000290295, ENST00000264664, ENST00000370296	2208	65	13528	1.97943	0.999995	0.0593983	5.0055
GOTERM_BP_FAT	GO:0001763~morphogenesis of a branching structure	22	0.734558	0.00622577	ENST00000420696, ENST00000250448, ENST00000398974, ENST00000451137, ENST00000263923, ENST00000367882, ENST00000378827, ENST00000382496, ENST00000359013, ENST00000344849, ENST00000295731, ENST00000349155, ENST00000337514, ENST00000281043, ENST00000372067, ENST00000439174, ENST00000006015, ENST00000388742, ENST00000379375, ENST00000290295, ENST00000264664, ENST00000370296	2208	74	13528	1.82148	1	0.108078	11.0856
GOTERM_BP_FAT	GO:0001569~patterning of blood vessels	8	0.267112	0.043164	ENST00000451137, ENST00000439174, ENST00000372067, ENST00000382496, ENST00000359013, ENST00000295731, ENST00000344849, ENST00000379375	2208	21	13528	2.33402	1	0.394208	56.4003
Annotation Cluster 35	Enrichment Score: 2.54609502071294
Category	Term	Count	%	PValue	Genes	List Total	Pop Hits	Pop Total	Fold Enrichment	Bonferroni	Benjamini	FDR
GOTERM_BP_FAT	GO:0009725~response to hormone stimulus	90	3.00501	4.75424e-05	ENST00000396659, ENST00000334444, ENST00000296503, ENST00000302754, ENST00000359013, ENST00000367468, ENST00000268035, ENST00000394520, ENST00000287766, ENST00000375856, ENST00000446041, ENST00000374259, ENST00000332029, ENST00000290551, ENST00000296585, ENST00000267101, ENST00000303562, ENST00000393752, ENST00000204549, ENST00000262995, ENST00000330871, ENST00000263754, ENST00000359558, ENST0000…	2208	367	13528	1.50249	0.192109	0.00234152	0.0894069
GOTERM_BP_FAT	GO:0009719~response to endogenous stimulus	95	3.17195	0.000163238	ENST00000396659, ENST00000262493, ENST00000334444, ENST00000296503, ENST00000302754, ENST00000359013, ENST00000367468, ENST00000268035, ENST00000394520, ENST00000287766, ENST00000375856, ENST00000446041, ENST00000374259, ENST00000332029, ENST00000290551, ENST00000296585, ENST00000267101, ENST00000303562, ENST00000393752, ENST00000204549, ENST00000262995, ENST00000330871, ENST00000263754, ENST0000…	2208	405	13528	1.43715	0.519299	0.00651893	0.306665
GOTERM_BP_FAT	GO:0043434~response to peptide hormone stimulus	40	1.33556	0.00265613	ENST00000298552, ENST00000396659, ENST00000319394, ENST00000334444, ENST00000302754, ENST00000243349, ENST00000268035, ENST00000287814, ENST00000274026, ENST00000250615, ENST00000375856, ENST00000374259, ENST00000332029, ENST00000290551, ENST00000393752, ENST00000267101, ENST00000262995, ENST00000330871, ENST00000263754, ENST00000256637, ENST00000225964, ENST00000295797, ENST00000342215, ENST0000…	2208	154	13528	1.59138	0.999993	0.0584919	4.88068
GOTERM_BP_FAT	GO:0032870~cellular response to hormone stimulus	34	1.13523	0.0074952	ENST00000319394, ENST00000370982, ENST00000302754, ENST00000268035, ENST00000371075, ENST00000375856, ENST00000374259, ENST00000296585, ENST00000267101, ENST00000303562, ENST00000393752, ENST00000262995, ENST00000263754, ENST00000265563, ENST00000450525, ENST00000295797, ENST00000341500, ENST00000261254, ENST00000216877, ENST00000373218, ENST00000370645, ENST00000381652, ENST00000382592, ENST0000…	2208	133	13528	1.56625	1	0.121762	13.1983
GOTERM_BP_FAT	GO:0032868~response to insulin stimulus	27	0.901503	0.00884958	ENST00000298552, ENST00000319394, ENST00000334444, ENST00000243349, ENST00000268035, ENST00000250615, ENST00000375856, ENST00000374259, ENST00000393752, ENST00000267101, ENST00000330871, ENST00000262995, ENST00000263754, ENST00000256637, ENST00000295797, ENST00000341500, ENST00000261254, ENST00000216877, ENST00000373218, ENST00000276449, ENST00000316788, ENST00000338825, ENST00000282096, ENST0000…	2208	100	13528	1.65424	1	0.139243	15.3999
GOTERM_BP_FAT	GO:0010033~response to organic substance	142	4.74124	0.00978025	ENST00000334444, ENST00000268035, ENST00000345080, ENST00000394520, ENST00000375856, ENST00000303562, ENST00000393752, ENST00000258947, ENST00000330871, ENST00000011653, ENST00000409852, ENST00000428026, ENST00000448083, ENST00000369317, ENST00000278379, ENST00000451137, ENST00000487273, ENST00000369512, ENST00000447913, ENST00000273783, ENST00000326279, ENST00000454343, ENST00000379561, ENST0000…	2208	721	13528	1.20667	1	0.148664	16.8819
GOTERM_BP_FAT	GO:0032869~cellular response to insulin stimulus	20	0.66778	0.0107099	ENST00000341500, ENST00000261254, ENST00000319394, ENST00000216877, ENST00000373218, ENST00000268035, ENST00000276449, ENST00000338825, ENST00000316788, ENST00000375856, ENST00000282096, ENST00000374259, ENST00000267101, ENST00000393752, ENST00000262995, ENST00000263754, ENST00000398812, ENST00000379561, ENST00000275034, ENST00000295797	2208	68	13528	1.802	1	0.158486	18.3379
GOTERM_BP_FAT	GO:0008286~insulin receptor signaling pathway	12	0.400668	0.0298706	ENST00000341500, ENST00000262995, ENST00000216877, ENST00000398812, ENST00000373218, ENST00000268035, ENST00000379561, ENST00000275034, ENST00000316788, ENST00000338825, ENST00000375856, ENST00000374259	2208	37	13528	1.98707	1	0.31913	43.478
Annotation Cluster 36	Enrichment Score: 2.532982749886316
Category	Term	Count	%	PValue	Genes	List Total	Pop Hits	Pop Total	Fold Enrichment	Bonferroni	Benjamini	FDR
INTERPRO	IPR001841:Zinc finger, RING-type	71	2.37062	0.000459974	ENST00000358716, ENST00000391947, ENST00000261537, ENST00000300747, ENST00000444294, ENST00000274811, ENST00000262189, ENST00000394520, ENST00000315249, ENST00000362003, ENST00000302424, ENST00000262395, ENST00000315073, ENST00000357039, ENST00000356990, ENST00000461366, ENST00000371199, ENST00000399503, ENST00000319715, ENST00000265742, ENST00000299440, ENST00000376663, ENST00000269439, ENST0000…	2687	296	16659	1.48713	0.701256	0.125621	0.812845
INTERPRO	IPR018957:Zinc finger, C3HC4 RING-type	55	1.83639	0.00186303	ENST00000261537, ENST00000444294, ENST00000300747, ENST00000274811, ENST00000274140, ENST00000394520, ENST00000273067, ENST00000302424, ENST00000362003, ENST00000262395, ENST00000315073, ENST00000357039, ENST00000356990, ENST00000461366, ENST00000453424, ENST00000266643, ENST00000299440, ENST00000376663, ENST00000269439, ENST00000242719, ENST00000413936, ENST00000402693, ENST00000295704, ENST0000…	2687	228	16659	1.49558	0.99253	0.250277	3.25392
UP_SEQ_FEATURE	zinc finger region:RING-type	49	1.63606	0.00340373	ENST00000391947, ENST00000300747, ENST00000262189, ENST00000315249, ENST00000362003, ENST00000302424, ENST00000262395, ENST00000315073, ENST00000357039, ENST00000461366, ENST00000371199, ENST00000399503, ENST00000299440, ENST00000376663, ENST00000242719, ENST00000413936, ENST00000402693, ENST00000295704, ENST00000261464, ENST00000323684, ENST00000396847, ENST00000217740, ENST00000360473, ENST0000…	2978	210	19113	1.49755	1	0.489543	6.41118
INTERPRO	IPR017907:Zinc finger, RING-type, conserved site	63	2.10351	0.00485329	ENST00000391947, ENST00000261537, ENST00000444294, ENST00000300747, ENST00000274811, ENST00000394520, ENST00000315249, ENST00000362003, ENST00000302424, ENST00000262395, ENST00000315073, ENST00000357039, ENST00000356990, ENST00000461366, ENST00000371199, ENST00000399503, ENST00000319715, ENST00000265742, ENST00000299440, ENST00000376663, ENST00000269439, ENST00000242719, ENST00000413936, ENST0000…	2687	280	16659	1.39497	0.999997	0.37698	8.2686
SMART	SM00184:RING	71	2.37062	0.0152806	ENST00000358716, ENST00000391947, ENST00000261537, ENST00000300747, ENST00000444294, ENST00000274811, ENST00000262189, ENST00000394520, ENST00000315249, ENST00000362003, ENST00000302424, ENST00000262395, ENST00000315073, ENST00000357039, ENST00000356990, ENST00000461366, ENST00000371199, ENST00000399503, ENST00000319715, ENST00000265742, ENST00000299440, ENST00000376663, ENST00000269439, ENST0000…	1686	296	9079	1.29166	0.99847	0.60391	19.457
Annotation Cluster 37	Enrichment Score: 2.52312319860082
Category	Term	Count	%	PValue	Genes	List Total	Pop Hits	Pop Total	Fold Enrichment	Bonferroni	Benjamini	FDR
UP_SEQ_FEATURE	domain:OTU	9	0.300501	0.000425056	ENST00000315927, ENST00000369135, ENST00000203664, ENST00000307050, ENST00000375120, ENST00000376495, ENST00000454497, ENST00000156084, ENST00000237289	2978	14	19113	4.1259	0.925678	0.134465	0.822804
INTERPRO	IPR003323:Ovarian tumour, otubain	9	0.300501	0.000541628	ENST00000315927, ENST00000369135, ENST00000203664, ENST00000307050, ENST00000375120, ENST00000376495, ENST00000454497, ENST00000156084, ENST00000237289	2687	14	16659	3.98562	0.758938	0.132613	0.956488
UP_SEQ_FEATURE	region of interest:TRAF-binding	3	0.100167	0.11708	ENST00000369135, ENST00000307050, ENST00000237289	2978	4	19113	4.81355	1	0.998149	91.1067
Annotation Cluster 38	Enrichment Score: 2.507128346123546
Category	Term	Count	%	PValue	Genes	List Total	Pop Hits	Pop Total	Fold Enrichment	Bonferroni	Benjamini	FDR
GOTERM_BP_FAT	GO:0051781~positive regulation of cell division	17	0.567613	0.000207194	ENST00000296028, ENST00000360966, ENST00000331163, ENST00000354513, ENST00000241052, ENST00000457016, ENST00000168712, ENST00000456523, ENST00000267843, ENST00000445399, ENST00000366930, ENST00000382353, ENST00000400331, ENST00000372067, ENST00000215781, ENST00000263339, ENST00000244869	2208	39	13528	2.67066	0.605358	0.00759215	0.38909
GOTERM_BP_FAT	GO:0051302~regulation of cell division	19	0.634391	0.000239097	ENST00000296028, ENST00000360966, ENST00000331163, ENST00000291295, ENST00000354513, ENST00000241052, ENST00000457016, ENST00000168712, ENST00000456523, ENST00000267843, ENST00000445399, ENST00000366930, ENST00000382353, ENST00000400331, ENST00000372067, ENST00000215781, ENST00000256925, ENST00000263339, ENST00000244869	2208	47	13528	2.4768	0.658003	0.00834742	0.448872
SP_PIR_KEYWORDS	mitogen	16	0.534224	0.000417461	ENST00000296028, ENST00000360966, ENST00000331163, ENST00000354513, ENST00000168712, ENST00000241052, ENST00000456523, ENST00000267843, ENST00000445399, ENST00000366930, ENST00000382353, ENST00000400331, ENST00000372067, ENST00000215781, ENST00000263339, ENST00000244869	2978	39	19235	2.64986	0.253443	0.00855974	0.62771
SP_PIR_KEYWORDS	growth factor	28	0.934891	0.0695033	ENST00000296028, ENST00000331163, ENST00000360966, ENST00000257868, ENST00000354513, ENST00000404625, ENST00000456523, ENST00000242208, ENST00000260950, ENST00000445399, ENST00000378673, ENST00000382353, ENST00000316059, ENST00000439476, ENST00000244869, ENST00000264664, ENST00000266646, ENST00000378827, ENST00000168712, ENST00000369512, ENST00000370830, ENST00000267843, ENST00000366930, ENST0000…	2978	131	19235	1.38056	1	0.443643	66.2557
GOTERM_MF_FAT	GO:0008083~growth factor activity	32	1.06845	0.202668	ENST00000296028, ENST00000331163, ENST00000360966, ENST00000257868, ENST00000354513, ENST00000373970, ENST00000404625, ENST00000456523, ENST00000242208, ENST00000260950, ENST00000445399, ENST00000378673, ENST00000382353, ENST00000316059, ENST00000254958, ENST00000439476, ENST00000264664, ENST00000244869, ENST00000266646, ENST00000378827, ENST00000168712, ENST00000369512, ENST00000370830, ENST0000…	2149	161	12983	1.20078	1	0.885176	97.6376
Annotation Cluster 39	Enrichment Score: 2.4670753749357983
Category	Term	Count	%	PValue	Genes	List Total	Pop Hits	Pop Total	Fold Enrichment	Bonferroni	Benjamini	FDR
GOTERM_CC_FAT	GO:0044451~nucleoplasm part	121	4.04007	7.5496e-05	ENST00000447079, ENST00000237264, ENST00000378536, ENST00000282441, ENST00000362009, ENST00000297540, ENST00000335681, ENST00000303562, ENST00000371477, ENST00000452510, ENST00000008391, ENST00000302424, ENST00000372457, ENST00000339659, ENST00000420696, ENST00000262133, ENST00000244769, ENST00000341418, ENST00000270257, ENST00000394947, ENST00000230901, ENST00000230323, ENST00000382349, ENST0000…	1994	555	12782	1.39755	0.0501871	0.0034268	0.113396
GOTERM_CC_FAT	GO:0031981~nuclear lumen	270	9.01503	0.000660754	ENST00000323927, ENST00000332070, ENST00000314499, ENST00000320033, ENST00000359314, ENST00000370092, ENST00000350092, ENST00000323460, ENST00000297540, ENST00000362009, ENST00000335681, ENST00000229854, ENST00000303562, ENST00000371477, ENST00000452510, ENST00000302424, ENST00000372457, ENST00000405379, ENST00000355238, ENST00000261531, ENST00000246868, ENST00000223023, ENST00000366508, ENST0000…	1994	1450	12782	1.19363	0.362871	0.0178697	0.988394
GOTERM_CC_FAT	GO:0005654~nucleoplasm	167	5.57596	0.00416883	ENST00000373912, ENST00000323927, ENST00000447079, ENST00000237264, ENST00000378536, ENST00000282441, ENST00000362009, ENST00000297540, ENST00000350092, ENST00000335681, ENST00000303562, ENST00000229854, ENST00000371477, ENST00000452510, ENST00000008391, ENST00000302424, ENST00000372457, ENST00000355238, ENST00000358015, ENST00000373910, ENST00000339659, ENST00000254942, ENST00000366508, ENST0000…	1994	882	12782	1.21373	0.942103	0.0781773	6.08501
GOTERM_CC_FAT	GO:0043233~organelle lumen	320	10.6845	0.00784668	ENST00000296028, ENST00000323927, ENST00000332070, ENST00000314499, ENST00000320033, ENST00000323468, ENST00000359314, ENST00000370092, ENST00000350092, ENST00000323460, ENST00000297540, ENST00000362009, ENST00000335681, ENST00000229854, ENST00000303562, ENST00000371477, ENST00000452510, ENST00000011653, ENST00000302424, ENST00000372457, ENST00000405379, ENST00000355238, ENST00000261531, ENST0000…	1994	1820	12782	1.12707	0.995358	0.114943	11.1646
GOTERM_CC_FAT	GO:0031974~membrane-enclosed lumen	326	10.8848	0.00807145	ENST00000296028, ENST00000323927, ENST00000332070, ENST00000314499, ENST00000320033, ENST00000323468, ENST00000359314, ENST00000370092, ENST00000350092, ENST00000323460, ENST00000297540, ENST00000362009, ENST00000335681, ENST00000229854, ENST00000303562, ENST00000371477, ENST00000452510, ENST00000011653, ENST00000302424, ENST00000372457, ENST00000405379, ENST00000355238, ENST00000261531, ENST0000…	1994	1856	12782	1.12593	0.996022	0.11558	11.4666
GOTERM_CC_FAT	GO:0070013~intracellular organelle lumen	309	10.3172	0.0169474	ENST00000323927, ENST00000332070, ENST00000314499, ENST00000320033, ENST00000323468, ENST00000359314, ENST00000370092, ENST00000350092, ENST00000323460, ENST00000297540, ENST00000362009, ENST00000335681, ENST00000229854, ENST00000303562, ENST00000371477, ENST00000011653, ENST00000452510, ENST00000302424, ENST00000372457, ENST00000405379, ENST00000355238, ENST00000261531, ENST00000246868, ENST0000…	1994	1779	12782	1.11341	0.999991	0.168925	22.653
GOTERM_CC_FAT	GO:0005730~nucleolus	129	4.30718	0.0240854	ENST00000360966, ENST00000332070, ENST00000314499, ENST00000320033, ENST00000359314, ENST00000370092, ENST00000323460, ENST00000350092, ENST00000303562, ENST00000229854, ENST00000371477, ENST00000405379, ENST00000407008, ENST00000261531, ENST00000282999, ENST00000375759, ENST00000246868, ENST00000388901, ENST00000223023, ENST00000420696, ENST00000244769, ENST00000394947, ENST00000286800, ENST0000…	1994	698	12782	1.1847	1	0.203694	30.6765
Annotation Cluster 40	Enrichment Score: 2.4664326715900966
Category	Term	Count	%	PValue	Genes	List Total	Pop Hits	Pop Total	Fold Enrichment	Bonferroni	Benjamini	FDR
SP_PIR_KEYWORDS	extracellular matrix	58	1.93656	0.000547851	ENST00000231061, ENST00000355327, ENST00000398974, ENST00000396024, ENST00000369422, ENST00000261037, ENST00000216286, ENST00000262464, ENST00000389420, ENST00000374866, ENST00000282849, ENST00000222573, ENST00000375820, ENST00000293549, ENST00000375543, ENST00000421865, ENST00000225964, ENST00000243222, ENST00000361603, ENST00000267812, ENST00000290015, ENST00000394945, ENST00000375244, ENST0000…	2978	241	19235	1.55446	0.318596	0.0109002	0.823013
GOTERM_CC_FAT	GO:0044420~extracellular matrix part	33	1.10184	0.00077269	ENST00000231061, ENST00000396024, ENST00000398974, ENST00000296498, ENST00000391967, ENST00000258341, ENST00000261037, ENST00000304636, ENST00000216286, ENST00000370571, ENST00000374866, ENST00000382353, ENST00000375820, ENST00000421865, ENST00000225964, ENST00000243222, ENST00000361603, ENST00000274938, ENST00000267812, ENST00000297268, ENST00000375244, ENST00000356083, ENST00000173229, ENST0000…	1994	117	12782	1.80801	0.409732	0.0200719	1.15493
GOTERM_CC_FAT	GO:0031012~extracellular matrix	76	2.53756	0.00137293	ENST00000378053, ENST00000360966, ENST00000231061, ENST00000355327, ENST00000398974, ENST00000396024, ENST00000369422, ENST00000371916, ENST00000261037, ENST00000216286, ENST00000262464, ENST00000389420, ENST00000374866, ENST00000282849, ENST00000382353, ENST00000375820, ENST00000293549, ENST00000375543, ENST00000421865, ENST00000243222, ENST00000225964, ENST00000361603, ENST00000370828, ENST0000…	1994	345	12782	1.41211	0.608192	0.0341079	2.0435
GOTERM_CC_FAT	GO:0005578~proteinaceous extracellular matrix	71	2.37062	0.00164424	ENST00000378053, ENST00000360966, ENST00000231061, ENST00000355327, ENST00000398974, ENST00000396024, ENST00000369422, ENST00000371916, ENST00000261037, ENST00000216286, ENST00000262464, ENST00000389420, ENST00000374866, ENST00000282849, ENST00000382353, ENST00000375820, ENST00000293549, ENST00000375543, ENST00000421865, ENST00000225964, ENST00000243222, ENST00000361603, ENST00000370828, ENST0000…	1994	320	12782	1.42227	0.674468	0.0392893	2.44268
GOTERM_CC_FAT	GO:0044421~extracellular region part	151	5.04174	0.487028	ENST00000296028, ENST00000360966, ENST00000231061, ENST00000257868, ENST00000398974, ENST00000396024, ENST00000371916, ENST00000394620, ENST00000261037, ENST00000216286, ENST00000262464, ENST00000409852, ENST00000282849, ENST00000382353, ENST00000317811, ENST00000293549, ENST00000375543, ENST00000316059, ENST00000421865, ENST00000243222, ENST00000361603, ENST00000263339, ENST00000215885, ENST0000…	1994	960	12782	1.00828	1	0.912361	99.9956
Annotation Cluster 41	Enrichment Score: 2.4471815488989836
Category	Term	Count	%	PValue	Genes	List Total	Pop Hits	Pop Total	Fold Enrichment	Bonferroni	Benjamini	FDR
KEGG_PATHWAY	hsa05214:Glioma	25	0.834725	1.70853e-05	ENST00000331163, ENST00000216373, ENST00000346618, ENST00000291295, ENST00000354513, ENST00000361729, ENST00000275493, ENST00000268035, ENST00000227507, ENST00000445399, ENST00000296402, ENST00000257290, ENST00000477593, ENST00000366539, ENST00000312990, ENST00000369535, ENST00000244741, ENST00000420246, ENST00000371953, ENST00000375835, ENST00000337514, ENST00000426016, ENST00000265734, ENST0000…	815	63	5085	2.4759	0.00315582	0.000451442	0.021139
KEGG_PATHWAY	hsa05218:Melanoma	27	0.901503	1.75194e-05	ENST00000331163, ENST00000360966, ENST00000346618, ENST00000361729, ENST00000354513, ENST00000275493, ENST00000268035, ENST00000456523, ENST00000227507, ENST00000328528, ENST00000257290, ENST00000477593, ENST00000382353, ENST00000366539, ENST00000312990, ENST00000264664, ENST00000369535, ENST00000244741, ENST00000420246, ENST00000168712, ENST00000371953, ENST00000267843, ENST00000337514, ENST0000…	815	71	5085	2.37268	0.00323588	0.000405058	0.0216761
KEGG_PATHWAY	hsa05210:Colorectal cancer	27	0.901503	0.000427944	ENST00000216373, ENST00000395169, ENST00000262160, ENST00000275493, ENST00000243349, ENST00000359013, ENST00000268035, ENST00000358755, ENST00000227507, ENST00000264235, ENST00000303562, ENST00000257290, ENST00000477593, ENST00000366539, ENST00000257963, ENST00000315323, ENST00000420246, ENST00000240093, ENST00000457016, ENST00000366930, ENST00000374182, ENST00000426016, ENST00000393585, ENST0000…	815	84	5085	2.00548	0.0761325	0.00607277	0.528244
KEGG_PATHWAY	hsa05212:Pancreatic cancer	23	0.767947	0.00140311	ENST00000342215, ENST00000342505, ENST00000346618, ENST00000420246, ENST00000395169, ENST00000361729, ENST00000262160, ENST00000275493, ENST00000243349, ENST00000359013, ENST00000227507, ENST00000445399, ENST00000366930, ENST00000374182, ENST00000477593, ENST00000372067, ENST00000366539, ENST00000257963, ENST00000374994, ENST00000265734, ENST00000312990, ENST00000251849, ENST00000256078	815	72	5085	1.9931	0.228761	0.0171681	1.72239
KEGG_PATHWAY	hsa05215:Prostate cancer	26	0.868114	0.00255117	ENST00000331163, ENST00000216373, ENST00000346618, ENST00000330387, ENST00000361729, ENST00000354513, ENST00000275493, ENST00000268035, ENST00000227507, ENST00000445399, ENST00000264235, ENST00000257290, ENST00000477593, ENST00000366539, ENST00000369535, ENST00000244741, ENST00000420246, ENST00000262643, ENST00000371953, ENST00000432329, ENST00000337514, ENST00000262367, ENST00000426016, ENST0000…	815	89	5085	1.82271	0.376602	0.0274154	3.11138
KEGG_PATHWAY	hsa05219:Bladder cancer	15	0.500835	0.00423528	ENST00000369535, ENST00000346618, ENST00000244741, ENST00000261891, ENST00000420246, ENST00000361729, ENST00000275493, ENST00000340107, ENST00000260356, ENST00000227507, ENST00000219070, ENST00000372067, ENST00000312990, ENST00000251849, ENST00000256078	815	42	5085	2.22831	0.543968	0.0384989	5.11627
KEGG_PATHWAY	hsa05223:Non-small cell lung cancer	17	0.567613	0.00838756	ENST00000369535, ENST00000346618, ENST00000216373, ENST00000420246, ENST00000361729, ENST00000437042, ENST00000275493, ENST00000367117, ENST00000227507, ENST00000445399, ENST00000477593, ENST00000426016, ENST00000366539, ENST00000265734, ENST00000312990, ENST00000251849, ENST00000256078	815	54	5085	1.96421	0.789494	0.0655056	9.89765
KEGG_PATHWAY	hsa05220:Chronic myeloid leukemia	21	0.701169	0.0121249	ENST00000369535, ENST00000346618, ENST00000216373, ENST00000244741, ENST00000420246, ENST00000361729, ENST00000243349, ENST00000359013, ENST00000398970, ENST00000227507, ENST00000366930, ENST00000375835, ENST00000477593, ENST00000426016, ENST00000366539, ENST00000257963, ENST00000374994, ENST00000265734, ENST00000312990, ENST00000256078, ENST00000251849	815	75	5085	1.74699	0.895317	0.0801879	14.0108
KEGG_PATHWAY	hsa05213:Endometrial cancer	14	0.467446	0.061986	ENST00000369535, ENST00000216373, ENST00000420246, ENST00000275493, ENST00000457016, ENST00000371953, ENST00000227507, ENST00000264235, ENST00000477593, ENST00000426016, ENST00000366539, ENST00000251849, ENST00000256078, ENST00000233607	815	52	5085	1.6798	0.999993	0.267676	54.6974
KEGG_PATHWAY	hsa04662:B cell receptor signaling pathway	15	0.500835	0.308274	ENST00000369535, ENST00000216373, ENST00000456013, ENST00000300113, ENST00000264235, ENST00000303562, ENST00000329524, ENST00000477593, ENST00000354436, ENST00000426016, ENST00000366539, ENST00000334660, ENST00000406606, ENST00000251849, ENST00000256078	815	75	5085	1.24785	1	0.710535	98.9544
KEGG_PATHWAY	hsa05221:Acute myeloid leukemia	12	0.400668	0.319312	ENST00000369535, ENST00000216373, ENST00000477593, ENST00000425707, ENST00000440264, ENST00000426016, ENST00000366539, ENST00000335953, ENST00000338825, ENST00000251849, ENST00000256078, ENST00000227507	815	58	5085	1.29088	1	0.719371	99.1431
Annotation Cluster 42	Enrichment Score: 2.4156555802706743
Category	Term	Count	%	PValue	Genes	List Total	Pop Hits	Pop Total	Fold Enrichment	Bonferroni	Benjamini	FDR
GOTERM_MF_FAT	GO:0046983~protein dimerization activity	120	4.00668	0.000490409	ENST00000282588, ENST00000322349, ENST00000303562, ENST00000258947, ENST00000011653, ENST00000302424, ENST00000409852, ENST00000380629, ENST00000367321, ENST00000448083, ENST00000216181, ENST00000254942, ENST00000420696, ENST00000241052, ENST00000286800, ENST00000452722, ENST00000370742, ENST00000262965, ENST00000316399, ENST00000337539, ENST00000397827, ENST00000407847, ENST00000252818, ENST0000…	2149	542	12983	1.33758	0.50729	0.0385609	0.807931
GOTERM_MF_FAT	GO:0042802~identical protein binding	133	4.44073	0.00316659	ENST00000356352, ENST00000327320, ENST00000324106, ENST00000064724, ENST00000268035, ENST00000322349, ENST00000399799, ENST00000264193, ENST00000394334, ENST00000258947, ENST00000011653, ENST00000409852, ENST00000302424, ENST00000380629, ENST00000367321, ENST00000216181, ENST00000399503, ENST00000254942, ENST00000244769, ENST00000337808, ENST00000241052, ENST00000452722, ENST00000309863, ENST0000…	2149	640	12983	1.25548	0.989711	0.141488	5.10988
GOTERM_MF_FAT	GO:0042803~protein homodimerization activity	69	2.30384	0.0364655	ENST00000396526, ENST00000267079, ENST00000465645, ENST00000359015, ENST00000322349, ENST00000267101, ENST00000258947, ENST00000011653, ENST00000302424, ENST00000409852, ENST00000380629, ENST00000379096, ENST00000367321, ENST00000216181, ENST00000335953, ENST00000354258, ENST00000254942, ENST00000378827, ENST00000241052, ENST00000452722, ENST00000329271, ENST00000373063, ENST00000359562, ENST0000…	2149	334	12983	1.24808	1	0.488311	45.8991
Annotation Cluster 43	Enrichment Score: 2.322531053822202
Category	Term	Count	%	PValue	Genes	List Total	Pop Hits	Pop Total	Fold Enrichment	Bonferroni	Benjamini	FDR
GOTERM_BP_FAT	GO:0060284~regulation of cell development	57	1.90317	4.15933e-05	ENST00000374632, ENST00000250448, ENST00000261537, ENST00000343849, ENST00000402554, ENST00000313401, ENST00000366756, ENST00000397492, ENST00000349155, ENST00000316059, ENST00000269141, ENST00000295108, ENST00000345330, ENST00000263238, ENST00000212355, ENST00000342310, ENST00000420696, ENST00000266744, ENST00000378827, ENST00000369512, ENST00000361773, ENST00000373874, ENST00000366930, ENST0000…	2208	205	13528	1.70355	0.170252	0.0020948	0.0782234
GOTERM_BP_FAT	GO:0045664~regulation of neuron differentiation	41	1.36895	5.15831e-05	ENST00000374632, ENST00000261537, ENST00000250448, ENST00000418310, ENST00000285018, ENST00000402554, ENST00000313401, ENST00000366756, ENST00000397492, ENST00000357877, ENST00000242462, ENST00000461745, ENST00000316059, ENST00000269141, ENST00000381006, ENST00000295108, ENST00000309042, ENST00000265362, ENST00000439476, ENST00000263238, ENST00000344290, ENST00000342310, ENST00000261254, ENST0000…	2208	133	13528	1.88872	0.206625	0.0024593	0.0970022
GOTERM_BP_FAT	GO:0010769~regulation of cell morphogenesis involved in differentiation	27	0.901503	0.000131566	ENST00000374632, ENST00000418310, ENST00000262160, ENST00000285018, ENST00000402554, ENST00000397492, ENST00000357877, ENST00000461745, ENST00000269141, ENST00000316059, ENST00000381006, ENST00000265362, ENST00000263238, ENST00000344290, ENST00000212355, ENST00000369864, ENST00000173229, ENST00000371561, ENST00000328345, ENST00000262158, ENST00000346166, ENST00000369512, ENST00000361773, ENST0000…	2208	77	13528	2.14836	0.44588	0.00550233	0.247234
GOTERM_BP_FAT	GO:0050767~regulation of neurogenesis	47	1.56928	0.000135006	ENST00000374632, ENST00000261537, ENST00000250448, ENST00000372037, ENST00000418310, ENST00000285018, ENST00000402554, ENST00000313401, ENST00000366756, ENST00000397492, ENST00000357877, ENST00000242462, ENST00000461745, ENST00000316059, ENST00000269141, ENST00000381006, ENST00000439476, ENST00000295108, ENST00000309042, ENST00000265362, ENST00000345330, ENST00000263238, ENST00000344290, ENST0000…	2208	166	13528	1.7347	0.454368	0.00559366	0.25369
GOTERM_BP_FAT	GO:0051960~regulation of nervous system development	51	1.70284	0.000367823	ENST00000374632, ENST00000261537, ENST00000250448, ENST00000402554, ENST00000366756, ENST00000313401, ENST00000397492, ENST00000204604, ENST00000316059, ENST00000269141, ENST00000295108, ENST00000345330, ENST00000263238, ENST00000342310, ENST00000420696, ENST00000266744, ENST00000378827, ENST00000369512, ENST00000373874, ENST00000324501, ENST00000254976, ENST00000388742, ENST00000264025, ENST0000…	2208	192	13528	1.62743	0.808089	0.0121531	0.689748
GOTERM_BP_FAT	GO:0022604~regulation of cell morphogenesis	37	1.23539	0.000813402	ENST00000374632, ENST00000263923, ENST00000418310, ENST00000262160, ENST00000285018, ENST00000402554, ENST00000397492, ENST00000357877, ENST00000461745, ENST00000439174, ENST00000316059, ENST00000427716, ENST00000269141, ENST00000216181, ENST00000381006, ENST00000372921, ENST00000265362, ENST00000263238, ENST00000344290, ENST00000212355, ENST00000369864, ENST00000173229, ENST00000371561, ENST0000…	2208	131	13528	1.73047	0.974041	0.0225617	1.51927
GOTERM_BP_FAT	GO:0050770~regulation of axonogenesis	20	0.66778	0.0012151	ENST00000369864, ENST00000374632, ENST00000173229, ENST00000371561, ENST00000418310, ENST00000285018, ENST00000402554, ENST00000328345, ENST00000369512, ENST00000346166, ENST00000357877, ENST00000449103, ENST00000461745, ENST00000269141, ENST00000316059, ENST00000360469, ENST00000381006, ENST00000324501, ENST00000265362, ENST00000344290	2208	57	13528	2.14976	0.995727	0.0321396	2.26147
GOTERM_BP_FAT	GO:0048639~positive regulation of developmental growth	9	0.300501	0.001851	ENST00000341500, ENST00000173229, ENST00000418310, ENST00000366958, ENST00000359013, ENST00000360469, ENST00000305988, ENST00000369512, ENST00000344290	2208	16	13528	3.44633	0.999755	0.0453801	3.42559
GOTERM_BP_FAT	GO:0010975~regulation of neuron projection development	22	0.734558	0.00304297	ENST00000369864, ENST00000173229, ENST00000374632, ENST00000371561, ENST00000418310, ENST00000285018, ENST00000402554, ENST00000328345, ENST00000397492, ENST00000369512, ENST00000346166, ENST00000357877, ENST00000449103, ENST00000461745, ENST00000269141, ENST00000316059, ENST00000360469, ENST00000381006, ENST00000324501, ENST00000265362, ENST00000344290, ENST00000263238	2208	70	13528	1.92557	0.999999	0.0645293	5.5724
GOTERM_BP_FAT	GO:0031344~regulation of cell projection organization	25	0.834725	0.00724181	ENST00000369864, ENST00000374632, ENST00000173229, ENST00000371561, ENST00000418310, ENST00000285018, ENST00000402554, ENST00000457016, ENST00000328345, ENST00000397492, ENST00000369512, ENST00000346166, ENST00000357877, ENST00000449103, ENST00000296585, ENST00000461745, ENST00000316059, ENST00000269141, ENST00000374994, ENST00000381006, ENST00000360469, ENST00000324501, ENST00000265362, ENST0000…	2208	89	13528	1.72101	1	0.119175	12.7804
GOTERM_BP_FAT	GO:0050772~positive regulation of axonogenesis	10	0.33389	0.0136442	ENST00000369864, ENST00000173229, ENST00000418310, ENST00000461745, ENST00000402554, ENST00000316059, ENST00000360469, ENST00000369512, ENST00000344290, ENST00000449103	2208	25	13528	2.45072	1	0.187998	22.7763
GOTERM_BP_FAT	GO:0010720~positive regulation of cell development	19	0.634391	0.0255794	ENST00000369864, ENST00000173229, ENST00000374632, ENST00000418310, ENST00000378827, ENST00000262160, ENST00000402554, ENST00000276449, ENST00000369512, ENST00000361773, ENST00000449103, ENST00000366930, ENST00000461745, ENST00000316059, ENST00000360469, ENST00000006015, ENST00000345330, ENST00000263238, ENST00000344290	2208	69	13528	1.68709	1	0.287499	38.5843
GOTERM_BP_FAT	GO:0030516~regulation of axon extension	8	0.267112	0.033333	ENST00000173229, ENST00000418310, ENST00000360469, ENST00000265362, ENST00000346166, ENST00000369512, ENST00000357877, ENST00000344290	2208	20	13528	2.45072	1	0.337831	47.155
GOTERM_BP_FAT	GO:0031346~positive regulation of cell projection organization	14	0.467446	0.0341201	ENST00000369864, ENST00000173229, ENST00000418310, ENST00000402554, ENST00000457016, ENST00000369512, ENST00000449103, ENST00000296585, ENST00000461745, ENST00000316059, ENST00000374994, ENST00000360469, ENST00000263238, ENST00000344290	2208	47	13528	1.82501	1	0.339914	47.9586
GOTERM_BP_FAT	GO:0045773~positive regulation of axon extension	5	0.166945	0.0447308	ENST00000173229, ENST00000418310, ENST00000360469, ENST00000369512, ENST00000344290	2208	9	13528	3.40378	1	0.403046	57.7241
GOTERM_BP_FAT	GO:0050769~positive regulation of neurogenesis	15	0.500835	0.0898257	ENST00000369864, ENST00000374632, ENST00000173229, ENST00000418310, ENST00000378827, ENST00000402554, ENST00000276449, ENST00000369512, ENST00000449103, ENST00000461745, ENST00000316059, ENST00000360469, ENST00000345330, ENST00000263238, ENST00000344290	2208	59	13528	1.55766	1	0.585903	82.9791
GOTERM_BP_FAT	GO:0045927~positive regulation of growth	18	0.601002	0.147912	ENST00000341500, ENST00000173229, ENST00000418310, ENST00000359013, ENST00000328345, ENST00000369512, ENST00000305988, ENST00000279550, ENST00000432329, ENST00000366930, ENST00000366958, ENST00000316059, ENST00000360469, ENST00000374994, ENST00000329608, ENST00000344290, ENST00000423902, ENST00000341864	2208	80	13528	1.37853	1	0.729699	95.0778
GOTERM_BP_FAT	GO:0045793~positive regulation of cell size	12	0.400668	0.148264	ENST00000173229, ENST00000366930, ENST00000418310, ENST00000316059, ENST00000360469, ENST00000374994, ENST00000312990, ENST00000025008, ENST00000369512, ENST00000344290, ENST00000379375, ENST00000341864	2208	48	13528	1.5317	1	0.729969	95.116
GOTERM_BP_FAT	GO:0030307~positive regulation of cell growth	9	0.300501	0.376715	ENST00000173229, ENST00000366930, ENST00000418310, ENST00000316059, ENST00000360469, ENST00000374994, ENST00000369512, ENST00000344290, ENST00000341864	2208	42	13528	1.31289	1	0.95044	99.9863
Annotation Cluster 44	Enrichment Score: 2.283014747284936
Category	Term	Count	%	PValue	Genes	List Total	Pop Hits	Pop Total	Fold Enrichment	Bonferroni	Benjamini	FDR
INTERPRO	IPR013761:Sterile alpha motif-type	25	0.834725	0.000749733	ENST00000374632, ENST00000360620, ENST00000367467, ENST00000321617, ENST00000273854, ENST00000398905, ENST00000409003, ENST00000251900, ENST00000495893, ENST00000345075, ENST00000360214, ENST00000281821, ENST00000261491, ENST00000449833, ENST00000400105, ENST00000354828, ENST00000338983, ENST00000394752, ENST00000318304, ENST00000379510, ENST00000303965, ENST00000371627, ENST00000289495, ENST0000…	2687	77	16659	2.01294	0.860479	0.140585	1.32169
INTERPRO	IPR001660:Sterile alpha motif SAM	27	0.901503	0.00268245	ENST00000374632, ENST00000360620, ENST00000372687, ENST00000367467, ENST00000422387, ENST00000321617, ENST00000273854, ENST00000409003, ENST00000251900, ENST00000495893, ENST00000311620, ENST00000281821, ENST00000261491, ENST00000449833, ENST00000400105, ENST00000253925, ENST00000338983, ENST00000369886, ENST00000467011, ENST00000394752, ENST00000318304, ENST00000379510, ENST00000303965, ENST0000…	2687	93	16659	1.79996	0.999136	0.297197	4.65322
SMART	SM00454:SAM	27	0.901503	0.0168606	ENST00000374632, ENST00000360620, ENST00000372687, ENST00000367467, ENST00000422387, ENST00000321617, ENST00000273854, ENST00000409003, ENST00000251900, ENST00000495893, ENST00000311620, ENST00000281821, ENST00000261491, ENST00000449833, ENST00000400105, ENST00000253925, ENST00000338983, ENST00000369886, ENST00000467011, ENST00000394752, ENST00000318304, ENST00000379510, ENST00000303965, ENST0000…	1686	93	9079	1.56337	0.999222	0.591333	21.2541
UP_SEQ_FEATURE	domain:SAM	21	0.701169	0.0217585	ENST00000400105, ENST00000449833, ENST00000374632, ENST00000360620, ENST00000372687, ENST00000338983, ENST00000467011, ENST00000369886, ENST00000394752, ENST00000273854, ENST00000379510, ENST00000303965, ENST00000409003, ENST00000495893, ENST00000251900, ENST00000371627, ENST00000289495, ENST00000311620, ENST00000166244, ENST00000281821, ENST00000261491	2978	81	19113	1.66394	1	0.873718	34.7871
Annotation Cluster 45	Enrichment Score: 2.2781410788270757
Category	Term	Count	%	PValue	Genes	List Total	Pop Hits	Pop Total	Fold Enrichment	Bonferroni	Benjamini	FDR
GOTERM_BP_FAT	GO:0030518~steroid hormone receptor signaling pathway	22	0.734558	0.000189318	ENST00000449924, ENST00000354618, ENST00000309241, ENST00000338963, ENST00000324856, ENST00000262643, ENST00000381652, ENST00000397492, ENST00000394520, ENST00000361773, ENST00000341724, ENST00000264867, ENST00000377126, ENST00000400199, ENST00000468300, ENST00000327064, ENST00000398016, ENST00000425707, ENST00000300651, ENST00000440973, ENST00000251871, ENST00000409556	2208	58	13528	2.32396	0.572392	0.00717372	0.355577
GOTERM_BP_FAT	GO:0030522~intracellular receptor-mediated signaling pathway	25	0.834725	0.000579428	ENST00000449924, ENST00000354618, ENST00000309241, ENST00000324856, ENST00000397492, ENST00000394520, ENST00000341724, ENST00000264867, ENST00000398016, ENST00000300651, ENST00000440973, ENST00000251871, ENST00000216862, ENST00000338963, ENST00000326840, ENST00000381652, ENST00000262643, ENST00000361773, ENST00000377126, ENST00000400199, ENST00000327064, ENST00000468300, ENST00000425707, ENST0000…	2208	75	13528	2.04227	0.925775	0.0173026	1.08451
GOTERM_MF_FAT	GO:0035258~steroid hormone receptor binding	14	0.467446	0.00610987	ENST00000264867, ENST00000327277, ENST00000400199, ENST00000468300, ENST00000309241, ENST00000398016, ENST00000262643, ENST00000397492, ENST00000394520, ENST00000361773, ENST00000263918, ENST00000409556, ENST00000341724, ENST00000299424	2149	38	12983	2.22578	0.999856	0.212598	9.63851
GOTERM_BP_FAT	GO:0030521~androgen receptor signaling pathway	13	0.434057	0.00931908	ENST00000264867, ENST00000354618, ENST00000400199, ENST00000468300, ENST00000398016, ENST00000300651, ENST00000324856, ENST00000262643, ENST00000394520, ENST00000361773, ENST00000251871, ENST00000409556, ENST00000341724	2208	36	13528	2.21246	1	0.143603	16.1506
GOTERM_MF_FAT	GO:0051427~hormone receptor binding	24	0.801336	0.0146086	ENST00000342505, ENST00000354618, ENST00000327277, ENST00000309241, ENST00000262643, ENST00000381652, ENST00000395064, ENST00000399251, ENST00000397492, ENST00000394520, ENST00000361773, ENST00000263918, ENST00000341724, ENST00000299424, ENST00000264867, ENST00000398743, ENST00000400199, ENST00000468300, ENST00000409852, ENST00000398016, ENST00000347617, ENST00000300651, ENST00000251871, ENST0000…	2149	88	12983	1.64766	1	0.30659	21.602
GOTERM_MF_FAT	GO:0035257~nuclear hormone receptor binding	21	0.701169	0.0232397	ENST00000327277, ENST00000354618, ENST00000309241, ENST00000262643, ENST00000395064, ENST00000399251, ENST00000397492, ENST00000394520, ENST00000361773, ENST00000263918, ENST00000341724, ENST00000299424, ENST00000264867, ENST00000398743, ENST00000400199, ENST00000468300, ENST00000398016, ENST00000347617, ENST00000300651, ENST00000251871, ENST00000409556	2149	77	12983	1.64766	1	0.397356	32.2173
GOTERM_MF_FAT	GO:0050681~androgen receptor binding	9	0.300501	0.0532815	ENST00000264867, ENST00000400199, ENST00000468300, ENST00000398016, ENST00000262643, ENST00000361773, ENST00000394520, ENST00000409556, ENST00000341724	2149	26	12983	2.09126	1	0.588417	59.5655
Annotation Cluster 46	Enrichment Score: 2.2659162290099752
Category	Term	Count	%	PValue	Genes	List Total	Pop Hits	Pop Total	Fold Enrichment	Bonferroni	Benjamini	FDR
GOTERM_BP_FAT	GO:0048729~tissue morphogenesis	49	1.63606	0.000264875	ENST00000261537, ENST00000400137, ENST00000367882, ENST00000204604, ENST00000380874, ENST00000349155, ENST00000332503, ENST00000355710, ENST00000225964, ENST00000370296, ENST00000212355, ENST00000284523, ENST00000420696, ENST00000378827, ENST00000280481, ENST00000374574, ENST00000361773, ENST00000290167, ENST00000374672, ENST00000267843, ENST00000366930, ENST00000256646, ENST00000349716, ENST0000…	2208	180	13528	1.66785	0.695368	0.00903264	0.497154
GOTERM_BP_FAT	GO:0002009~morphogenesis of an epithelium	26	0.868114	0.0187772	ENST00000298552, ENST00000420696, ENST00000261537, ENST00000240093, ENST00000367882, ENST00000378827, ENST00000373935, ENST00000347364, ENST00000280481, ENST00000361773, ENST00000358755, ENST00000290167, ENST00000245932, ENST00000256646, ENST00000349716, ENST00000377942, ENST00000332503, ENST00000333503, ENST00000355710, ENST00000366958, ENST00000254958, ENST00000006015, ENST00000388742, ENST0000…	2208	101	13528	1.5772	1	0.234042	29.9966
GOTERM_BP_FAT	GO:0060429~epithelium development	49	1.63606	0.0320317	ENST00000298552, ENST00000261537, ENST00000250448, ENST00000375279, ENST00000263923, ENST00000367882, ENST00000422387, ENST00000373935, ENST00000347364, ENST00000368742, ENST00000344849, ENST00000358755, ENST00000394166, ENST00000242462, ENST00000377942, ENST00000332503, ENST00000355710, ENST00000379378, ENST00000254958, ENST00000369317, ENST00000242261, ENST00000370296, ENST00000244869, ENST0000…	2208	227	13528	1.32253	1	0.329824	45.8004
Annotation Cluster 47	Enrichment Score: 2.2499799067233655
Category	Term	Count	%	PValue	Genes	List Total	Pop Hits	Pop Total	Fold Enrichment	Bonferroni	Benjamini	FDR
SP_PIR_KEYWORDS	sh3-binding	20	0.66778	0.00159524	ENST00000368198, ENST00000449833, ENST00000331075, ENST00000359314, ENST00000369838, ENST00000383791, ENST00000245932, ENST00000354952, ENST00000263102, ENST00000392127, ENST00000366844, ENST00000372189, ENST00000266037, ENST00000380637, ENST00000257527, ENST00000416649, ENST00000317040, ENST00000264638, ENST00000311956, ENST00000392521	2978	61	19235	2.11772	0.672923	0.0256549	2.37889
GOTERM_MF_FAT	GO:0017124~SH3 domain binding	27	0.901503	0.00604064	ENST00000282561, ENST00000359314, ENST00000369838, ENST00000383791, ENST00000373624, ENST00000354952, ENST00000366844, ENST00000311956, ENST00000264638, ENST00000338779, ENST00000344290, ENST00000392521, ENST00000449833, ENST00000368198, ENST00000331075, ENST00000487273, ENST00000245932, ENST00000263102, ENST00000392127, ENST00000372189, ENST00000357345, ENST00000266037, ENST00000426016, ENST0000…	2149	96	12983	1.69915	0.99984	0.221045	9.53436
UP_SEQ_FEATURE	short sequence motif:SH3-binding	16	0.534224	0.0184566	ENST00000368198, ENST00000449833, ENST00000331075, ENST00000359314, ENST00000369838, ENST00000331320, ENST00000263102, ENST00000392127, ENST00000372189, ENST00000266037, ENST00000380637, ENST00000257527, ENST00000264638, ENST00000317040, ENST00000311956, ENST00000392521	2978	55	19113	1.86707	1	0.840716	30.3737
Annotation Cluster 48	Enrichment Score: 2.2491860132844423
Category	Term	Count	%	PValue	Genes	List Total	Pop Hits	Pop Total	Fold Enrichment	Bonferroni	Benjamini	FDR
GOTERM_CC_FAT	GO:0044420~extracellular matrix part	33	1.10184	0.00077269	ENST00000231061, ENST00000396024, ENST00000398974, ENST00000296498, ENST00000391967, ENST00000258341, ENST00000261037, ENST00000304636, ENST00000216286, ENST00000370571, ENST00000374866, ENST00000382353, ENST00000375820, ENST00000421865, ENST00000225964, ENST00000243222, ENST00000361603, ENST00000274938, ENST00000267812, ENST00000297268, ENST00000375244, ENST00000356083, ENST00000173229, ENST0000…	1994	117	12782	1.80801	0.409732	0.0200719	1.15493
SP_PIR_KEYWORDS	basement membrane	14	0.467446	0.00440251	ENST00000231061, ENST00000396024, ENST00000360467, ENST00000391967, ENST00000258341, ENST00000353479, ENST00000261037, ENST00000216286, ENST00000374695, ENST00000375820, ENST00000381280, ENST00000421865, ENST00000361603, ENST00000334504	2978	39	19235	2.31863	0.954432	0.0576658	6.43736
GOTERM_CC_FAT	GO:0005604~basement membrane	19	0.634391	0.0525698	ENST00000173229, ENST00000231061, ENST00000396024, ENST00000360467, ENST00000391967, ENST00000353479, ENST00000258341, ENST00000280481, ENST00000261037, ENST00000216286, ENST00000380518, ENST00000374695, ENST00000382353, ENST00000375820, ENST00000381280, ENST00000372067, ENST00000421865, ENST00000361603, ENST00000334504	1994	78	12782	1.56147	1	0.318623	55.5828
Annotation Cluster 49	Enrichment Score: 2.2465112000679928
Category	Term	Count	%	PValue	Genes	List Total	Pop Hits	Pop Total	Fold Enrichment	Bonferroni	Benjamini	FDR
GOTERM_BP_FAT	GO:0032355~response to estradiol stimulus	19	0.634391	0.00161861	ENST00000341500, ENST00000261254, ENST00000331163, ENST00000354513, ENST00000367468, ENST00000262643, ENST00000371953, ENST00000274026, ENST00000394520, ENST00000295731, ENST00000287766, ENST00000446041, ENST00000332029, ENST00000355683, ENST00000257290, ENST00000330871, ENST00000425707, ENST00000239223, ENST00000369317	2208	54	13528	2.15573	0.999303	0.0404577	3.0017
GOTERM_BP_FAT	GO:0048545~response to steroid hormone stimulus	47	1.56928	0.00380272	ENST00000331163, ENST00000296503, ENST00000309241, ENST00000354513, ENST00000302754, ENST00000367468, ENST00000359013, ENST00000404625, ENST00000274026, ENST00000394520, ENST00000250615, ENST00000287766, ENST00000295731, ENST00000446041, ENST00000332029, ENST00000227507, ENST00000260950, ENST00000303562, ENST00000204549, ENST00000257290, ENST00000355683, ENST00000330871, ENST00000359558, ENST0000…	2208	192	13528	1.49979	1	0.0747637	6.91709
GOTERM_BP_FAT	GO:0043627~response to estrogen stimulus	26	0.868114	0.0295957	ENST00000331163, ENST00000354513, ENST00000367468, ENST00000359013, ENST00000274026, ENST00000394520, ENST00000295731, ENST00000287766, ENST00000446041, ENST00000227507, ENST00000332029, ENST00000260950, ENST00000330871, ENST00000355683, ENST00000257290, ENST00000440973, ENST00000369317, ENST00000341500, ENST00000261254, ENST00000262643, ENST00000371953, ENST00000468300, ENST00000425707, ENST0000…	2208	105	13528	1.51712	1	0.317417	43.1759
Annotation Cluster 50	Enrichment Score: 2.1779930393617835
Category	Term	Count	%	PValue	Genes	List Total	Pop Hits	Pop Total	Fold Enrichment	Bonferroni	Benjamini	FDR
GOTERM_BP_FAT	GO:0016458~gene silencing	23	0.767947	3.17616e-05	ENST00000373191, ENST00000220592, ENST00000292205, ENST00000380746, ENST00000328111, ENST00000395799, ENST00000262160, ENST00000345080, ENST00000335727, ENST00000266987, ENST00000212015, ENST00000353250, ENST00000394036, ENST00000328666, ENST00000354725, ENST00000316399, ENST00000335749, ENST00000326279, ENST00000250263, ENST00000373204, ENST00000236979, ENST00000395290, ENST00000373210	2208	56	13528	2.51637	0.132827	0.00169519	0.0597384
GOTERM_BP_FAT	GO:0031047~gene silencing by RNA	16	0.534224	8.05271e-05	ENST00000373191, ENST00000220592, ENST00000292205, ENST00000395799, ENST00000262160, ENST00000345080, ENST00000335727, ENST00000266987, ENST00000353250, ENST00000354725, ENST00000335749, ENST00000326279, ENST00000250263, ENST00000373204, ENST00000395290, ENST00000373210	2208	33	13528	2.97058	0.303258	0.00379635	0.151393
SP_PIR_KEYWORDS	rna-mediated gene silencing	13	0.434057	0.000327717	ENST00000220592, ENST00000373191, ENST00000292205, ENST00000395799, ENST00000345080, ENST00000335727, ENST00000266987, ENST00000353250, ENST00000326279, ENST00000335749, ENST00000250263, ENST00000373204, ENST00000373210	2978	27	19235	3.1099	0.205021	0.00714435	0.493079
GOTERM_BP_FAT	GO:0016441~posttranscriptional gene silencing	11	0.367279	0.000809256	ENST00000373191, ENST00000220592, ENST00000266987, ENST00000395799, ENST00000262160, ENST00000354725, ENST00000326279, ENST00000345080, ENST00000373204, ENST00000395290, ENST00000373210	2208	21	13528	3.20928	0.973553	0.0225875	1.51158
GOTERM_BP_FAT	GO:0035194~posttranscriptional gene silencing by RNA	11	0.367279	0.000809256	ENST00000373191, ENST00000220592, ENST00000266987, ENST00000395799, ENST00000262160, ENST00000354725, ENST00000326279, ENST00000345080, ENST00000373204, ENST00000395290, ENST00000373210	2208	21	13528	3.20928	0.973553	0.0225875	1.51158
GOTERM_BP_FAT	GO:0040029~regulation of gene expression, epigenetic	25	0.834725	0.000884124	ENST00000220592, ENST00000395799, ENST00000262160, ENST00000324856, ENST00000360315, ENST00000345080, ENST00000303562, ENST00000328666, ENST00000347617, ENST00000236979, ENST00000373204, ENST00000373191, ENST00000380746, ENST00000328111, ENST00000377194, ENST00000261168, ENST00000212015, ENST00000266987, ENST00000468300, ENST00000353250, ENST00000394036, ENST00000354725, ENST00000326279, ENST0000…	2208	77	13528	1.98922	0.981104	0.0243497	1.65033
GOTERM_BP_FAT	GO:0035195~gene silencing by miRNA	9	0.300501	0.00299996	ENST00000373191, ENST00000220592, ENST00000266987, ENST00000395799, ENST00000262160, ENST00000326279, ENST00000345080, ENST00000373204, ENST00000373210	2208	17	13528	3.24361	0.999999	0.0642521	5.49573
GOTERM_BP_FAT	GO:0035278~gene silencing by miRNA, negative regulation of translation	5	0.166945	0.00307339	ENST00000373191, ENST00000220592, ENST00000395799, ENST00000373204, ENST00000373210	2208	5	13528	6.12681	0.999999	0.0648481	5.62659
GOTERM_BP_FAT	GO:0040033~negative regulation of translation, ncRNA-mediated	5	0.166945	0.00307339	ENST00000373191, ENST00000220592, ENST00000395799, ENST00000373204, ENST00000373210	2208	5	13528	6.12681	0.999999	0.0648481	5.62659
GOTERM_BP_FAT	GO:0045974~regulation of translation, ncRNA-mediated	5	0.166945	0.00307339	ENST00000373191, ENST00000220592, ENST00000395799, ENST00000373204, ENST00000373210	2208	5	13528	6.12681	0.999999	0.0648481	5.62659
GOTERM_CC_FAT	GO:0000932~cytoplasmic mRNA processing body	10	0.33389	0.00546339	ENST00000373191, ENST00000220592, ENST00000450751, ENST00000395799, ENST00000326279, ENST00000396847, ENST00000335727, ENST00000373204, ENST00000373210, ENST00000379403	1994	23	12782	2.78706	0.976157	0.0913554	7.90312
PIR_SUPERFAMILY	PIRSF009286:argonaute family proteins	4	0.133556	0.0113654	ENST00000373191, ENST00000220592, ENST00000373204, ENST00000373210	1091	4	7396	6.7791	0.999993	0.980986	16.5983
PIR_SUPERFAMILY	PIRSF500923:eukaryotic translation initiation factor 2C (eIF2C )	4	0.133556	0.0113654	ENST00000373191, ENST00000220592, ENST00000373204, ENST00000373210	1091	4	7396	6.7791	0.999993	0.980986	16.5983
INTERPRO	IPR014811:Region of unknown function DUF1785	4	0.133556	0.0147267	ENST00000373191, ENST00000220592, ENST00000373204, ENST00000373210	2687	4	16659	6.19985	1	0.595881	23.1404
UP_SEQ_FEATURE	domain:Piwi	5	0.166945	0.0242925	ENST00000373191, ENST00000220592, ENST00000353250, ENST00000373204, ENST00000373210	2978	8	19113	4.01129	1	0.886857	37.9926
INTERPRO	IPR003165:Stem cell self-renewal protein Piwi	5	0.166945	0.0273484	ENST00000373191, ENST00000220592, ENST00000353250, ENST00000373204, ENST00000373210	2687	8	16659	3.87491	1	0.691018	38.8543
UP_SEQ_FEATURE	domain:PAZ	5	0.166945	0.0384177	ENST00000373191, ENST00000220592, ENST00000353250, ENST00000373204, ENST00000373210	2978	9	19113	3.56559	1	0.948025	53.2946
INTERPRO	IPR003100:Argonaute and Dicer protein, PAZ	5	0.166945	0.0430476	ENST00000373191, ENST00000220592, ENST00000353250, ENST00000373204, ENST00000373210	2687	9	16659	3.44436	1	0.803568	54.1858
GOTERM_BP_FAT	GO:0031054~pre-microRNA processing	4	0.133556	0.0588965	ENST00000220592, ENST00000266987, ENST00000326279, ENST00000345080	2208	6	13528	4.08454	1	0.474761	68.083
BIOCARTA	h_dicerPathway:Dicer Pathway	4	0.133556	0.0758565	ENST00000373191, ENST00000220592, ENST00000373204, ENST00000373210	320	5	1437	3.5925	1	0.957861	64.7836
GOTERM_BP_FAT	GO:0035196~gene silencing by miRNA, production of miRNAs	5	0.166945	0.117686	ENST00000220592, ENST00000266987, ENST00000262160, ENST00000326279, ENST00000345080	2208	12	13528	2.55284	1	0.666221	90.5164
GOTERM_BP_FAT	GO:0031050~dsRNA fragmentation	5	0.166945	0.149055	ENST00000220592, ENST00000266987, ENST00000262160, ENST00000326279, ENST00000345080	2208	13	13528	2.35647	1	0.731366	95.2006
GOTERM_BP_FAT	GO:0043331~response to dsRNA	7	0.233723	0.213002	ENST00000220592, ENST00000266987, ENST00000296795, ENST00000262160, ENST00000326279, ENST00000345080, ENST00000240662	2208	25	13528	1.71551	1	0.833752	98.8962
Annotation Cluster 51	Enrichment Score: 2.15328325837273
Category	Term	Count	%	PValue	Genes	List Total	Pop Hits	Pop Total	Fold Enrichment	Bonferroni	Benjamini	FDR
GOTERM_BP_FAT	GO:0051130~positive regulation of cellular component organization	48	1.60267	0.00058138	ENST00000298552, ENST00000261537, ENST00000343849, ENST00000418310, ENST00000285018, ENST00000262160, ENST00000324106, ENST00000402554, ENST00000379661, ENST00000242057, ENST00000296585, ENST00000264235, ENST00000445399, ENST00000264867, ENST00000461745, ENST00000316059, ENST00000295797, ENST00000336452, ENST00000263339, ENST00000344290, ENST00000263238, ENST00000374338, ENST00000379375, ENST0000…	2208	181	13528	1.62479	0.926422	0.0172456	1.08814
GOTERM_BP_FAT	GO:0010638~positive regulation of organelle organization	23	0.767947	0.012129	ENST00000341500, ENST00000254942, ENST00000305249, ENST00000311585, ENST00000328111, ENST00000343849, ENST00000324106, ENST00000257934, ENST00000379661, ENST00000457016, ENST00000371627, ENST00000267996, ENST00000315872, ENST00000445399, ENST00000264867, ENST00000337514, ENST00000366958, ENST00000263339, ENST00000379375, ENST00000263238, ENST00000344290, ENST00000244869, ENST00000399503	2208	83	13528	1.69779	1	0.172598	20.5137
GOTERM_BP_FAT	GO:0033043~regulation of organelle organization	46	1.53589	0.0491888	ENST00000343115, ENST00000298552, ENST00000354513, ENST00000343849, ENST00000324106, ENST00000379661, ENST00000383737, ENST00000239940, ENST00000445399, ENST00000264867, ENST00000360351, ENST00000263339, ENST00000361183, ENST00000246868, ENST00000344290, ENST00000263238, ENST00000379375, ENST00000399503, ENST00000244869, ENST00000254942, ENST00000341500, ENST00000305249, ENST00000311585, ENST0000…	2208	217	13528	1.29877	1	0.424207	61.2856
Annotation Cluster 52	Enrichment Score: 2.149231946138769
Category	Term	Count	%	PValue	Genes	List Total	Pop Hits	Pop Total	Fold Enrichment	Bonferroni	Benjamini	FDR
GOTERM_BP_FAT	GO:0007612~learning	23	0.767947	0.000108176	ENST00000369535, ENST00000305249, ENST00000341998, ENST00000374632, ENST00000244769, ENST00000486284, ENST00000371561, ENST00000346798, ENST00000264381, ENST00000399655, ENST00000287766, ENST00000361216, ENST00000303562, ENST00000393752, ENST00000358273, ENST00000378641, ENST00000408937, ENST00000264249, ENST00000395044, ENST00000335625, ENST00000448083, ENST00000246868, ENST00000256078	2208	60	13528	2.34861	0.384556	0.00474763	0.203323
GOTERM_BP_FAT	GO:0007632~visual behavior	10	0.33389	0.0542433	ENST00000278379, ENST00000369535, ENST00000393752, ENST00000358273, ENST00000244769, ENST00000371561, ENST00000346798, ENST00000399655, ENST00000361216, ENST00000256078	2208	31	13528	1.97639	1	0.450452	64.9796
GOTERM_BP_FAT	GO:0008542~visual learning	9	0.300501	0.0607893	ENST00000369535, ENST00000393752, ENST00000358273, ENST00000244769, ENST00000371561, ENST00000346798, ENST00000399655, ENST00000361216, ENST00000256078	2208	27	13528	2.04227	1	0.481848	69.2693
Annotation Cluster 53	Enrichment Score: 2.1267595676251903
Category	Term	Count	%	PValue	Genes	List Total	Pop Hits	Pop Total	Fold Enrichment	Bonferroni	Benjamini	FDR
SP_PIR_KEYWORDS	notch signaling pathway	15	0.500835	0.00246175	ENST00000261537, ENST00000227451, ENST00000342320, ENST00000366756, ENST00000346798, ENST00000360244, ENST00000413936, ENST00000336735, ENST00000292599, ENST00000256646, ENST00000249749, ENST00000375749, ENST00000254958, ENST00000324501, ENST00000375759	2978	41	19235	2.36306	0.82189	0.0345986	3.64882
GOTERM_BP_FAT	GO:0007219~Notch signaling pathway	18	0.601002	0.00272769	ENST00000261537, ENST00000266744, ENST00000227451, ENST00000342320, ENST00000366756, ENST00000360244, ENST00000346798, ENST00000380874, ENST00000413936, ENST00000336735, ENST00000292599, ENST00000256646, ENST00000261015, ENST00000249749, ENST00000375749, ENST00000254958, ENST00000324501, ENST00000375759	2208	52	13528	2.12082	0.999995	0.0591528	5.009
KEGG_PATHWAY	hsa04330:Notch signaling pathway	13	0.434057	0.0620413	ENST00000227451, ENST00000342320, ENST00000366756, ENST00000360244, ENST00000413936, ENST00000292599, ENST00000256646, ENST00000263754, ENST00000249749, ENST00000262367, ENST00000254958, ENST00000324501, ENST00000261531	815	47	5085	1.72575	0.999993	0.262009	54.7305
Annotation Cluster 54	Enrichment Score: 2.0581054759020603
Category	Term	Count	%	PValue	Genes	List Total	Pop Hits	Pop Total	Fold Enrichment	Bonferroni	Benjamini	FDR
GOTERM_CC_FAT	GO:0005581~collagen	17	0.567613	2.40079e-05	ENST00000356083, ENST00000375244, ENST00000398974, ENST00000360467, ENST00000304636, ENST00000297848, ENST00000261037, ENST00000370571, ENST00000380518, ENST00000374866, ENST00000322507, ENST00000375820, ENST00000225964, ENST00000243222, ENST00000361603, ENST00000334504, ENST00000297268	1994	35	12782	3.11354	0.0162403	0.00163602	0.036073
SP_PIR_KEYWORDS	trimer	13	0.434057	0.000211757	ENST00000366787, ENST00000398974, ENST00000260356, ENST00000304636, ENST00000297848, ENST00000380518, ENST00000374866, ENST00000375820, ENST00000322507, ENST00000225964, ENST00000361603, ENST00000334504, ENST00000297268	2978	26	19235	3.22952	0.137781	0.0047707	0.318867
SP_PIR_KEYWORDS	triple helix	14	0.467446	0.000373866	ENST00000360467, ENST00000398974, ENST00000304636, ENST00000297848, ENST00000380518, ENST00000374866, ENST00000322507, ENST00000375820, ENST00000367545, ENST00000243222, ENST00000225964, ENST00000361603, ENST00000334504, ENST00000297268	2978	31	19235	2.91698	0.2303	0.00790059	0.562331
GOTERM_MF_FAT	GO:0048407~platelet-derived growth factor binding	8	0.267112	0.000596884	ENST00000331163, ENST00000380518, ENST00000257290, ENST00000354513, ENST00000375820, ENST00000225964, ENST00000297268, ENST00000304636	2149	11	12983	4.39376	0.577498	0.0421634	0.982534
GOTERM_CC_FAT	GO:0044420~extracellular matrix part	33	1.10184	0.00077269	ENST00000231061, ENST00000396024, ENST00000398974, ENST00000296498, ENST00000391967, ENST00000258341, ENST00000261037, ENST00000304636, ENST00000216286, ENST00000370571, ENST00000374866, ENST00000382353, ENST00000375820, ENST00000421865, ENST00000225964, ENST00000243222, ENST00000361603, ENST00000274938, ENST00000267812, ENST00000297268, ENST00000375244, ENST00000356083, ENST00000173229, ENST0000…	1994	117	12782	1.80801	0.409732	0.0200719	1.15493
GOTERM_BP_FAT	GO:0030199~collagen fibril organization	13	0.434057	0.00116816	ENST00000396024, ENST00000380874, ENST00000304636, ENST00000297848, ENST00000380518, ENST00000358273, ENST00000366930, ENST00000374866, ENST00000322507, ENST00000374994, ENST00000225964, ENST00000251582, ENST00000297268	2208	29	13528	2.7465	0.994724	0.0311	2.17502
SP_PIR_KEYWORDS	hydroxylysine	13	0.434057	0.00145691	ENST00000360467, ENST00000398974, ENST00000304636, ENST00000297848, ENST00000380518, ENST00000374866, ENST00000375820, ENST00000322507, ENST00000225964, ENST00000243222, ENST00000361603, ENST00000334504, ENST00000297268	2978	31	19235	2.70863	0.639615	0.0240067	2.17472
PIR_SUPERFAMILY	PIRSF002255:collagen alpha 1(I) chain	5	0.166945	0.00207179	ENST00000380518, ENST00000374866, ENST00000225964, ENST00000297268, ENST00000304636	1091	5	7396	6.7791	0.884317	0.884317	3.23951
UP_SEQ_FEATURE	domain:Fibrillar collagen NC1	7	0.233723	0.00322891	ENST00000370571, ENST00000356083, ENST00000380518, ENST00000374866, ENST00000225964, ENST00000297268, ENST00000304636	2978	11	19113	4.08422	1	0.494317	6.09163
INTERPRO	IPR000885:Fibrillar collagen, C-terminal	7	0.233723	0.00386704	ENST00000370571, ENST00000356083, ENST00000380518, ENST00000374866, ENST00000225964, ENST00000297268, ENST00000304636	2687	11	16659	3.94536	0.999962	0.345536	6.64241
UP_SEQ_FEATURE	region of interest:Triple-helical region	10	0.33389	0.00543839	ENST00000356083, ENST00000380518, ENST00000360467, ENST00000375820, ENST00000353479, ENST00000243222, ENST00000225964, ENST00000361603, ENST00000334504, ENST00000304636	2978	23	19113	2.79046	1	0.584136	10.0553
GOTERM_MF_FAT	GO:0005201~extracellular matrix structural constituent	25	0.834725	0.0054506	ENST00000375244, ENST00000284523, ENST00000356083, ENST00000252034, ENST00000398974, ENST00000360467, ENST00000258341, ENST00000272164, ENST00000343110, ENST00000333592, ENST00000304636, ENST00000297848, ENST00000290167, ENST00000370571, ENST00000380518, ENST00000262464, ENST00000011653, ENST00000374866, ENST00000322507, ENST00000375820, ENST00000225964, ENST00000361603, ENST00000334504, ENST0000…	2149	86	12983	1.75623	0.999624	0.207024	8.64214
GOTERM_CC_FAT	GO:0005583~fibrillar collagen	7	0.233723	0.00563394	ENST00000375244, ENST00000356083, ENST00000380518, ENST00000374866, ENST00000225964, ENST00000297268, ENST00000304636	1994	12	12782	3.7393	0.978788	0.091836	8.14017
UP_SEQ_FEATURE	propeptide:N-terminal propeptide	5	0.166945	0.00676179	ENST00000356083, ENST00000380518, ENST00000225964, ENST00000297268, ENST00000304636	2978	6	19113	5.34839	1	0.610454	12.3529
SP_PIR_KEYWORDS	hydroxyproline	13	0.434057	0.00780492	ENST00000360467, ENST00000398974, ENST00000304636, ENST00000297848, ENST00000380518, ENST00000374866, ENST00000375820, ENST00000322507, ENST00000225964, ENST00000243222, ENST00000361603, ENST00000334504, ENST00000297268	2978	37	19235	2.26939	0.995851	0.0887737	11.145
SMART	SM00038:COLFI	7	0.233723	0.00796292	ENST00000370571, ENST00000356083, ENST00000380518, ENST00000374866, ENST00000225964, ENST00000297268, ENST00000304636	1686	11	9079	3.42678	0.965466	0.568916	10.6261
SP_PIR_KEYWORDS	hydroxylation	20	0.66778	0.0100339	ENST00000220592, ENST00000252034, ENST00000360467, ENST00000353479, ENST00000323441, ENST00000377670, ENST00000304636, ENST00000297848, ENST00000261037, ENST00000399132, ENST00000380518, ENST00000263734, ENST00000374866, ENST00000322507, ENST00000375820, ENST00000225964, ENST00000243222, ENST00000361603, ENST00000334504, ENST00000297268	2978	71	19235	1.81945	0.999141	0.10928	14.1082
UP_SEQ_FEATURE	domain:VWFC	8	0.267112	0.0144167	ENST00000366787, ENST00000380518, ENST00000374866, ENST00000451137, ENST00000260356, ENST00000225964, ENST00000295633, ENST00000304636	2978	18	19113	2.85247	1	0.789367	24.5882
SP_PIR_KEYWORDS	Ehlers-Danlos syndrome	6	0.200334	0.0180614	ENST00000375244, ENST00000374866, ENST00000225964, ENST00000251582, ENST00000297268, ENST00000304636	2978	11	19235	3.52311	0.999997	0.171075	24.0327
UP_SEQ_FEATURE	propeptide:C-terminal propeptide	5	0.166945	0.0242925	ENST00000356083, ENST00000374866, ENST00000225964, ENST00000297268, ENST00000304636	2978	8	19113	4.01129	1	0.886857	37.9926
INTERPRO	IPR008160:Collagen triple helix repeat	21	0.701169	0.0432163	ENST00000356083, ENST00000337843, ENST00000398974, ENST00000360467, ENST00000353479, ENST00000335449, ENST00000304636, ENST00000297848, ENST00000261037, ENST00000370571, ENST00000399132, ENST00000380518, ENST00000244728, ENST00000374866, ENST00000322507, ENST00000375820, ENST00000225964, ENST00000243222, ENST00000361603, ENST00000334504, ENST00000297268	2687	84	16659	1.54996	1	0.800366	54.3288
SP_PIR_KEYWORDS	collagen	21	0.701169	0.0898601	ENST00000356083, ENST00000337843, ENST00000398974, ENST00000360467, ENST00000353479, ENST00000335449, ENST00000304636, ENST00000297848, ENST00000261037, ENST00000370571, ENST00000399132, ENST00000380518, ENST00000244728, ENST00000374866, ENST00000322507, ENST00000375820, ENST00000225964, ENST00000243222, ENST00000361603, ENST00000334504, ENST00000297268	2978	95	19235	1.42779	1	0.503995	75.8273
UP_SEQ_FEATURE	region of interest:Nonhelical region (C-terminal)	3	0.100167	0.11708	ENST00000380518, ENST00000225964, ENST00000304636	2978	4	19113	4.81355	1	0.998149	91.1067
UP_SEQ_FEATURE	glycosylation site:O-linked (Gal...)	4	0.133556	0.153341	ENST00000380518, ENST00000225964, ENST00000297848, ENST00000304636	2978	9	19113	2.85247	1	0.999406	96.0634
SP_PIR_KEYWORDS	skin	3	0.100167	0.173624	ENST00000225964, ENST00000297268, ENST00000304636	2978	5	19235	3.87542	1	0.677387	94.3638
GOTERM_BP_FAT	GO:0043588~skin development	8	0.267112	0.182943	ENST00000374866, ENST00000354513, ENST00000285018, ENST00000457016, ENST00000225964, ENST00000251582, ENST00000297268, ENST00000304636	2208	29	13528	1.69015	1	0.788817	97.7657
SP_PIR_KEYWORDS	dwarfism	6	0.200334	0.721027	ENST00000264167, ENST00000380518, ENST00000340107, ENST00000225964, ENST00000367763, ENST00000297268	2978	38	19235	1.01985	1	0.981819	100
SP_PIR_KEYWORDS	pyroglutamic acid	6	0.200334	0.86001	ENST00000380518, ENST00000374866, ENST00000388825, ENST00000225964, ENST00000297268, ENST00000304636	2978	46	19235	0.842483	1	0.995471	100
Annotation Cluster 55	Enrichment Score: 2.0541342735603108
Category	Term	Count	%	PValue	Genes	List Total	Pop Hits	Pop Total	Fold Enrichment	Bonferroni	Benjamini	FDR
GOTERM_BP_FAT	GO:0010171~body morphogenesis	8	0.267112	0.00360779	ENST00000219070, ENST00000257290, ENST00000273153, ENST00000366971, ENST00000295924, ENST00000378330, ENST00000371075, ENST00000225964	2208	14	13528	3.50104	1	0.0726553	6.57382
GOTERM_BP_FAT	GO:0060322~head development	8	0.267112	0.00360779	ENST00000219070, ENST00000257290, ENST00000273153, ENST00000366971, ENST00000295924, ENST00000378330, ENST00000225964, ENST00000423902	2208	14	13528	3.50104	1	0.0726553	6.57382
GOTERM_BP_FAT	GO:0060323~head morphogenesis	7	0.233723	0.00410858	ENST00000219070, ENST00000257290, ENST00000273153, ENST00000366971, ENST00000295924, ENST00000378330, ENST00000225964	2208	11	13528	3.89888	1	0.078823	7.4533
GOTERM_BP_FAT	GO:0060324~face development	6	0.200334	0.0224155	ENST00000219070, ENST00000257290, ENST00000273153, ENST00000295924, ENST00000225964, ENST00000423902	2208	11	13528	3.3419	1	0.264584	34.722
GOTERM_BP_FAT	GO:0060325~face morphogenesis	5	0.166945	0.0447308	ENST00000219070, ENST00000257290, ENST00000273153, ENST00000295924, ENST00000225964	2208	9	13528	3.40378	1	0.403046	57.7241
Annotation Cluster 56	Enrichment Score: 2.0492705331866414
Category	Term	Count	%	PValue	Genes	List Total	Pop Hits	Pop Total	Fold Enrichment	Bonferroni	Benjamini	FDR
GOTERM_BP_FAT	GO:0014002~astrocyte development	7	0.233723	0.000388879	ENST00000393752, ENST00000358273, ENST00000275493, ENST00000273783, ENST00000316059, ENST00000328345, ENST00000337539	2208	8	13528	5.36096	0.825397	0.0126582	0.729096
GOTERM_BP_FAT	GO:0048708~astrocyte differentiation	7	0.233723	0.00216547	ENST00000393752, ENST00000358273, ENST00000275493, ENST00000273783, ENST00000316059, ENST00000328345, ENST00000337539	2208	10	13528	4.28877	0.99994	0.0512201	3.99642
GOTERM_BP_FAT	GO:0042063~gliogenesis	20	0.66778	0.00639693	ENST00000369516, ENST00000266744, ENST00000426073, ENST00000275493, ENST00000322002, ENST00000328345, ENST00000456523, ENST00000393752, ENST00000267101, ENST00000358273, ENST00000257290, ENST00000366930, ENST00000337514, ENST00000273783, ENST00000428762, ENST00000316059, ENST00000265734, ENST00000377142, ENST00000337539, ENST00000265077	2208	65	13528	1.88517	1	0.110041	11.3732
GOTERM_BP_FAT	GO:0021782~glial cell development	10	0.33389	0.0179136	ENST00000393752, ENST00000358273, ENST00000266744, ENST00000275493, ENST00000273783, ENST00000316059, ENST00000322002, ENST00000328345, ENST00000377142, ENST00000337539	2208	26	13528	2.35647	1	0.228916	28.8284
GOTERM_BP_FAT	GO:0010001~glial cell differentiation	15	0.500835	0.0412914	ENST00000369516, ENST00000266744, ENST00000275493, ENST00000322002, ENST00000328345, ENST00000456523, ENST00000393752, ENST00000267101, ENST00000358273, ENST00000337514, ENST00000273783, ENST00000428762, ENST00000316059, ENST00000377142, ENST00000337539	2208	53	13528	1.734	1	0.384395	54.7668
GOTERM_BP_FAT	GO:0048143~astrocyte activation	3	0.100167	0.127056	ENST00000275493, ENST00000316059, ENST00000337539	2208	4	13528	4.59511	1	0.686938	92.2422
Annotation Cluster 57	Enrichment Score: 2.045111104699305
Category	Term	Count	%	PValue	Genes	List Total	Pop Hits	Pop Total	Fold Enrichment	Bonferroni	Benjamini	FDR
UP_SEQ_FEATURE	DNA-binding region:Fork-head	16	0.534224	0.00606767	ENST00000334793, ENST00000335255, ENST00000396057, ENST00000250448, ENST00000380874, ENST00000318789, ENST00000374259, ENST00000373063, ENST00000339140, ENST00000408937, ENST00000372571, ENST00000340553, ENST00000379561, ENST00000328914, ENST00000355216, ENST00000162391	2978	49	19113	2.09569	1	0.605552	11.1549
INTERPRO	IPR018122:Transcription factor, fork head, conserved site	16	0.534224	0.00679094	ENST00000334793, ENST00000335255, ENST00000396057, ENST00000250448, ENST00000380874, ENST00000318789, ENST00000374259, ENST00000373063, ENST00000339140, ENST00000408937, ENST00000372571, ENST00000340553, ENST00000379561, ENST00000328914, ENST00000355216, ENST00000162391	2687	48	16659	2.06662	1	0.460455	11.386
INTERPRO	IPR001766:Transcription factor, fork head	16	0.534224	0.00679094	ENST00000334793, ENST00000335255, ENST00000396057, ENST00000250448, ENST00000380874, ENST00000318789, ENST00000374259, ENST00000373063, ENST00000339140, ENST00000408937, ENST00000372571, ENST00000340553, ENST00000379561, ENST00000328914, ENST00000355216, ENST00000162391	2687	48	16659	2.06662	1	0.460455	11.386
SMART	SM00339:FH	16	0.534224	0.023587	ENST00000334793, ENST00000335255, ENST00000396057, ENST00000250448, ENST00000380874, ENST00000318789, ENST00000374259, ENST00000373063, ENST00000339140, ENST00000408937, ENST00000372571, ENST00000340553, ENST00000379561, ENST00000328914, ENST00000355216, ENST00000162391	1686	48	9079	1.79498	0.999957	0.672599	28.4958
Annotation Cluster 58	Enrichment Score: 2.0241604760401533
Category	Term	Count	%	PValue	Genes	List Total	Pop Hits	Pop Total	Fold Enrichment	Bonferroni	Benjamini	FDR
GOTERM_MF_FAT	GO:0004675~transmembrane receptor protein serine/threonine kinase activity	12	0.400668	2.52933e-05	ENST00000241416, ENST00000372037, ENST00000400137, ENST00000352511, ENST00000243562, ENST00000243349, ENST00000359013, ENST00000257963, ENST00000374994, ENST00000374574, ENST00000344849, ENST00000212355	2149	18	12983	4.02761	0.0358406	0.00364321	0.0418205
GOTERM_MF_FAT	GO:0005024~transforming growth factor beta receptor activity	12	0.400668	2.52933e-05	ENST00000241416, ENST00000372037, ENST00000400137, ENST00000352511, ENST00000243562, ENST00000243349, ENST00000359013, ENST00000257963, ENST00000374994, ENST00000374574, ENST00000344849, ENST00000212355	2149	18	12983	4.02761	0.0358406	0.00364321	0.0418205
GOTERM_MF_FAT	GO:0048185~activin binding	8	0.267112	0.000596884	ENST00000241416, ENST00000361368, ENST00000400137, ENST00000352511, ENST00000243349, ENST00000257963, ENST00000262158, ENST00000344849	2149	11	12983	4.39376	0.577498	0.0421634	0.982534
GOTERM_BP_FAT	GO:0032925~regulation of activin receptor signaling pathway	7	0.233723	0.00216547	ENST00000242208, ENST00000241416, ENST00000400137, ENST00000352511, ENST00000378536, ENST00000257963, ENST00000262158	2208	10	13528	4.28877	0.99994	0.0512201	3.99642
INTERPRO	IPR000472:TGF-beta receptor/activin receptor, type I/II	7	0.233723	0.00386704	ENST00000241416, ENST00000372037, ENST00000352511, ENST00000243349, ENST00000257963, ENST00000374994, ENST00000374574	2687	11	16659	3.94536	0.999962	0.345536	6.64241
GOTERM_MF_FAT	GO:0017002~activin receptor activity	4	0.133556	0.0610723	ENST00000241416, ENST00000352511, ENST00000243349, ENST00000257963	2149	6	12983	4.02761	1	0.62783	64.7301
GOTERM_BP_FAT	GO:0032927~positive regulation of activin receptor signaling pathway	3	0.100167	0.0711423	ENST00000241416, ENST00000352511, ENST00000257963	2208	3	13528	6.12681	1	0.522481	75.0537
UP_SEQ_FEATURE	domain:GS	4	0.133556	0.0810055	ENST00000372037, ENST00000243349, ENST00000257963, ENST00000374994	2978	7	19113	3.66747	1	0.993358	80.6339
INTERPRO	IPR003605:TGF beta receptor, GS motif	4	0.133556	0.0882428	ENST00000372037, ENST00000243349, ENST00000257963, ENST00000374994	2687	7	16659	3.54277	1	0.896402	80.5791
SMART	SM00467:GS	4	0.133556	0.124089	ENST00000372037, ENST00000243349, ENST00000257963, ENST00000374994	1686	7	9079	3.07711	1	0.760743	84.4598
PIR_SUPERFAMILY	PIRSF037391:type I serine/threonine-protein kinase receptor, Activin/BMP/TGF-beta types	3	0.100167	0.159927	ENST00000243349, ENST00000257963, ENST00000374994	1091	5	7396	4.06746	1	0.999958	93.7157
GOTERM_MF_FAT	GO:0005025~transforming growth factor beta receptor activity, type I	3	0.100167	0.26027	ENST00000243349, ENST00000257963, ENST00000374994	2149	6	12983	3.02071	1	0.930668	99.3164
Annotation Cluster 59	Enrichment Score: 2.0087000783378586
Category	Term	Count	%	PValue	Genes	List Total	Pop Hits	Pop Total	Fold Enrichment	Bonferroni	Benjamini	FDR
GOTERM_MF_FAT	GO:0016881~acid-amino acid ligase activity	52	1.73623	0.000860638	ENST00000395891, ENST00000013070, ENST00000323927, ENST00000261537, ENST00000394520, ENST00000435041, ENST00000215574, ENST00000296933, ENST00000373245, ENST00000355621, ENST00000399816, ENST00000374864, ENST00000292211, ENST00000369660, ENST00000457313, ENST00000399503, ENST00000373910, ENST00000377560, ENST00000394886, ENST00000319715, ENST00000396981, ENST00000338963, ENST00000261427, ENST0000…	2149	201	12983	1.56295	0.71132	0.0574474	1.4138
GOTERM_MF_FAT	GO:0019787~small conjugating protein ligase activity	44	1.46912	0.00136177	ENST00000323927, ENST00000013070, ENST00000261537, ENST00000374272, ENST00000252108, ENST00000262971, ENST00000394520, ENST00000348165, ENST00000435041, ENST00000215574, ENST00000296933, ENST00000355621, ENST00000361368, ENST00000399816, ENST00000341285, ENST00000374864, ENST00000292211, ENST00000380006, ENST00000369660, ENST00000373910, ENST00000349606, ENST00000399503, ENST00000308275, ENST0000…	2149	166	12983	1.60134	0.860035	0.0756409	2.22835
SP_PIR_KEYWORDS	ligase	65	2.17028	0.00599323	ENST00000395891, ENST00000013070, ENST00000261537, ENST00000300747, ENST00000409785, ENST00000274140, ENST00000394520, ENST00000273067, ENST00000435041, ENST00000215574, ENST00000315249, ENST00000373245, ENST00000355621, ENST00000399816, ENST00000374864, ENST00000315073, ENST00000367321, ENST00000292211, ENST00000356990, ENST00000371199, ENST00000453424, ENST00000457313, ENST00000373910, ENST0000…	2978	305	19235	1.37652	0.985122	0.0723871	8.66659
UP_SEQ_FEATURE	active site:Glycyl thioester intermediate	20	0.66778	0.00778121	ENST00000377560, ENST00000395891, ENST00000396981, ENST00000261427, ENST00000338963, ENST00000410062, ENST00000348165, ENST00000435041, ENST00000215574, ENST00000262435, ENST00000371667, ENST00000361368, ENST00000355621, ENST00000355803, ENST00000399816, ENST00000374864, ENST00000272930, ENST00000292211, ENST00000263228, ENST00000373910	2978	69	19113	1.86031	1	0.638024	14.0846
GOTERM_MF_FAT	GO:0004842~ubiquitin-protein ligase activity	37	1.23539	0.00838629	ENST00000323927, ENST00000013070, ENST00000261537, ENST00000374272, ENST00000252108, ENST00000348165, ENST00000435041, ENST00000215574, ENST00000296933, ENST00000355621, ENST00000361368, ENST00000399816, ENST00000341285, ENST00000374864, ENST00000292211, ENST00000380006, ENST00000373910, ENST00000349606, ENST00000399503, ENST00000308275, ENST00000291900, ENST00000394886, ENST00000319715, ENST0000…	2149	147	12983	1.52063	0.999995	0.227839	13.001
KEGG_PATHWAY	hsa04120:Ubiquitin mediated proteolysis	34	1.13523	0.00844532	ENST00000323927, ENST00000252108, ENST00000359039, ENST00000262971, ENST00000348165, ENST00000435041, ENST00000215574, ENST00000332029, ENST00000296933, ENST00000355621, ENST00000361368, ENST00000330871, ENST00000399816, ENST00000374864, ENST00000292211, ENST00000371199, ENST00000380006, ENST00000373910, ENST00000399503, ENST00000394886, ENST00000338963, ENST00000451788, ENST00000261427, ENST0000…	815	137	5085	1.54843	0.791751	0.0632846	9.96257
GOTERM_MF_FAT	GO:0016879~ligase activity, forming carbon-nitrogen bonds	53	1.76962	0.0108085	ENST00000395891, ENST00000013070, ENST00000323927, ENST00000261537, ENST00000394520, ENST00000435041, ENST00000215574, ENST00000296933, ENST00000373245, ENST00000355621, ENST00000399816, ENST00000374864, ENST00000367321, ENST00000292211, ENST00000369660, ENST00000457313, ENST00000399503, ENST00000373910, ENST00000377560, ENST00000394886, ENST00000319715, ENST00000396981, ENST00000338963, ENST0000…	2149	231	12983	1.38613	1	0.260343	16.4495
GOTERM_BP_FAT	GO:0070647~protein modification by small protein conjugation or removal	38	1.26878	0.015426	ENST00000295900, ENST00000261537, ENST00000296024, ENST00000252108, ENST00000262971, ENST00000394520, ENST00000348165, ENST00000215574, ENST00000296933, ENST00000361368, ENST00000355621, ENST00000341285, ENST00000374864, ENST00000369135, ENST00000380006, ENST00000373910, ENST00000399503, ENST00000349606, ENST00000319715, ENST00000432825, ENST00000338963, ENST00000338981, ENST00000242719, ENST0000…	2208	160	13528	1.45512	1	0.206244	25.3591
GOTERM_BP_FAT	GO:0032446~protein modification by small protein conjugation	29	0.96828	0.0822176	ENST00000261537, ENST00000296024, ENST00000252108, ENST00000262971, ENST00000394520, ENST00000348165, ENST00000215574, ENST00000296933, ENST00000361368, ENST00000355621, ENST00000374864, ENST00000341285, ENST00000380006, ENST00000373910, ENST00000399503, ENST00000349606, ENST00000432825, ENST00000319715, ENST00000338963, ENST00000281708, ENST00000242719, ENST00000276893, ENST00000273480, ENST0000…	2208	132	13528	1.34604	1	0.559927	80.0934
GOTERM_BP_FAT	GO:0016567~protein ubiquitination	25	0.834725	0.154241	ENST00000261537, ENST00000296024, ENST00000252108, ENST00000394520, ENST00000348165, ENST00000215574, ENST00000296933, ENST00000361368, ENST00000355621, ENST00000374864, ENST00000341285, ENST00000380006, ENST00000373910, ENST00000399503, ENST00000349606, ENST00000432825, ENST00000319715, ENST00000338963, ENST00000281708, ENST00000242719, ENST00000276893, ENST00000256474, ENST00000318037, ENST0000…	2208	119	13528	1.28715	1	0.740628	95.722
Annotation Cluster 60	Enrichment Score: 1.988841886440271
Category	Term	Count	%	PValue	Genes	List Total	Pop Hits	Pop Total	Fold Enrichment	Bonferroni	Benjamini	FDR
SP_PIR_KEYWORDS	chromatin regulator	50	1.66945	0.00237939	ENST00000250448, ENST00000327320, ENST00000324856, ENST00000399251, ENST00000371121, ENST00000262189, ENST00000398665, ENST00000367265, ENST00000255613, ENST00000430710, ENST00000283131, ENST00000354234, ENST00000262133, ENST00000284049, ENST00000376663, ENST00000457135, ENST00000230901, ENST00000289865, ENST00000431350, ENST00000398532, ENST00000308488, ENST00000312196, ENST00000388742, ENST0000…	2978	213	19235	1.5162	0.811292	0.0348579	3.52878
GOTERM_BP_FAT	GO:0016568~chromatin modification	63	2.10351	0.00375031	ENST00000267079, ENST00000327320, ENST00000324856, ENST00000399251, ENST00000371121, ENST00000262189, ENST00000398665, ENST00000263754, ENST00000367265, ENST00000236979, ENST00000255613, ENST00000430710, ENST00000254942, ENST00000283131, ENST00000354234, ENST00000262133, ENST00000284049, ENST00000376663, ENST00000457135, ENST00000230901, ENST00000289865, ENST00000431350, ENST00000398532, ENST0000…	2208	274	13528	1.40872	1	0.0747511	6.82491
GOTERM_BP_FAT	GO:0006325~chromatin organization	81	2.70451	0.00718972	ENST00000312156, ENST00000296503, ENST00000267079, ENST00000327320, ENST00000324856, ENST00000399251, ENST00000371121, ENST00000262189, ENST00000359985, ENST00000398665, ENST00000301280, ENST00000263754, ENST00000347617, ENST00000367265, ENST00000236979, ENST00000255613, ENST00000430710, ENST00000254942, ENST00000283131, ENST00000262133, ENST00000354234, ENST00000284049, ENST00000376663, ENST0000…	2208	378	13528	1.31289	1	0.118801	12.6942
GOTERM_BP_FAT	GO:0051276~chromosome organization	88	2.93823	0.172738	ENST00000312156, ENST00000296503, ENST00000267079, ENST00000327320, ENST00000324856, ENST00000399251, ENST00000371121, ENST00000262189, ENST00000359985, ENST00000398665, ENST00000301280, ENST00000263754, ENST00000347617, ENST00000367265, ENST00000236979, ENST00000255613, ENST00000430710, ENST00000254942, ENST00000283131, ENST00000394886, ENST00000262133, ENST00000354234, ENST00000284049, ENST0000…	2208	485	13528	1.11167	1	0.771732	97.178
Annotation Cluster 61	Enrichment Score: 1.9620706175493214
Category	Term	Count	%	PValue	Genes	List Total	Pop Hits	Pop Total	Fold Enrichment	Bonferroni	Benjamini	FDR
GOTERM_BP_FAT	GO:0048562~embryonic organ morphogenesis	36	1.202	0.00215826	ENST00000366671, ENST00000375708, ENST00000426431, ENST00000367882, ENST00000241124, ENST00000437042, ENST00000359013, ENST00000367760, ENST00000371075, ENST00000272164, ENST00000396352, ENST00000358755, ENST00000382353, ENST00000332503, ENST00000293549, ENST00000216513, ENST00000295108, ENST00000379375, ENST00000264664, ENST00000370296, ENST00000423902, ENST00000284523, ENST00000240093, ENST0000…	2208	133	13528	1.65839	0.999938	0.0513239	3.98336
GOTERM_BP_FAT	GO:0048706~embryonic skeletal system development	23	0.767947	0.00474522	ENST00000426431, ENST00000420696, ENST00000396345, ENST00000222718, ENST00000359013, ENST00000367760, ENST00000371075, ENST00000272164, ENST00000417098, ENST00000396352, ENST00000331462, ENST00000239174, ENST00000380518, ENST00000241416, ENST00000374695, ENST00000382353, ENST00000332503, ENST00000225964, ENST00000374994, ENST00000382438, ENST00000216513, ENST00000388742, ENST00000341267	2208	77	13528	1.83009	1	0.088252	8.56003
GOTERM_BP_FAT	GO:0048704~embryonic skeletal system morphogenesis	14	0.467446	0.12689	ENST00000222718, ENST00000359013, ENST00000367760, ENST00000272164, ENST00000371075, ENST00000417098, ENST00000396352, ENST00000239174, ENST00000380518, ENST00000374695, ENST00000332503, ENST00000374994, ENST00000216513, ENST00000388742	2208	57	13528	1.50483	1	0.687123	92.2145
Annotation Cluster 62	Enrichment Score: 1.9233755791750742
Category	Term	Count	%	PValue	Genes	List Total	Pop Hits	Pop Total	Fold Enrichment	Bonferroni	Benjamini	FDR
UP_SEQ_FEATURE	region of interest:Transactivation	6	0.200334	0.00338194	ENST00000328528, ENST00000346618, ENST00000361729, ENST00000379378, ENST00000301042, ENST00000418930	2978	8	19113	4.81355	1	0.498628	6.3714
INTERPRO	IPR015633:E2F Family	6	0.200334	0.0039567	ENST00000346618, ENST00000361729, ENST00000379378, ENST00000322886, ENST00000418930, ENST00000362009	2687	8	16659	4.64989	0.99997	0.340608	6.79137
UP_SEQ_FEATURE	region of interest:Dimerization	8	0.267112	0.00446789	ENST00000373985, ENST00000254942, ENST00000346618, ENST00000370331, ENST00000361729, ENST00000379378, ENST00000418930, ENST00000362009	2978	15	19113	3.42297	1	0.553016	8.33424
INTERPRO	IPR003316:Transcription factor E2F/dimerisation partner (TDP)	6	0.200334	0.0213704	ENST00000346618, ENST00000361729, ENST00000379378, ENST00000322886, ENST00000418930, ENST00000362009	2687	11	16659	3.38174	1	0.636866	31.8333
UP_SEQ_FEATURE	short sequence motif:DEF box	5	0.166945	0.0384177	ENST00000346618, ENST00000361729, ENST00000379378, ENST00000418930, ENST00000362009	2978	9	19113	3.56559	1	0.948025	53.2946
PIR_SUPERFAMILY	PIRSF019596:transcription factor E2F	3	0.100167	0.0587219	ENST00000346618, ENST00000361729, ENST00000362009	1091	3	7396	6.7791	1	0.998152	61.7461
Annotation Cluster 63	Enrichment Score: 1.8785648574496954
Category	Term	Count	%	PValue	Genes	List Total	Pop Hits	Pop Total	Fold Enrichment	Bonferroni	Benjamini	FDR
SP_PIR_KEYWORDS	Symport	30	1.00167	0.00256559	ENST00000320230, ENST00000266771, ENST00000245312, ENST00000243389, ENST00000272542, ENST00000342228, ENST00000287766, ENST00000376503, ENST00000262352, ENST00000295736, ENST00000264986, ENST00000295190, ENST00000482911, ENST00000393265, ENST00000369626, ENST00000262461, ENST00000278379, ENST00000341998, ENST00000254488, ENST00000401766, ENST00000221485, ENST00000263160, ENST00000341233, ENST0000…	2978	111	19235	1.74568	0.834407	0.0353254	3.79996
GOTERM_MF_FAT	GO:0015293~symporter activity	35	1.16861	0.00828131	ENST00000266771, ENST00000320230, ENST00000245312, ENST00000243389, ENST00000272542, ENST00000342228, ENST00000287766, ENST00000376503, ENST00000262352, ENST00000075120, ENST00000295736, ENST00000264986, ENST00000295190, ENST00000482911, ENST00000393265, ENST00000369626, ENST00000262461, ENST00000236495, ENST00000278379, ENST00000341998, ENST00000254488, ENST00000401766, ENST00000221485, ENST0000…	2149	137	12983	1.54343	0.999994	0.229613	12.8485
GOTERM_MF_FAT	GO:0015294~solute:cation symporter activity	26	0.868114	0.0102766	ENST00000266771, ENST00000245312, ENST00000243389, ENST00000272542, ENST00000342228, ENST00000287766, ENST00000376503, ENST00000262352, ENST00000075120, ENST00000295736, ENST00000264986, ENST00000262461, ENST00000236495, ENST00000278379, ENST00000254488, ENST00000401766, ENST00000221485, ENST00000335244, ENST00000465289, ENST00000377905, ENST00000354161, ENST00000397707, ENST00000234256, ENST0000…	2149	95	12983	1.65344	1	0.262288	15.7034
GOTERM_MF_FAT	GO:0015370~solute:sodium symporter activity	13	0.434057	0.140153	ENST00000278379, ENST00000245312, ENST00000254488, ENST00000272542, ENST00000401766, ENST00000287766, ENST00000262352, ENST00000266682, ENST00000234256, ENST00000264986, ENST00000310574, ENST00000398637, ENST00000236495	2149	52	12983	1.51035	1	0.825033	91.7683
Annotation Cluster 64	Enrichment Score: 1.8297658756608233
Category	Term	Count	%	PValue	Genes	List Total	Pop Hits	Pop Total	Fold Enrichment	Bonferroni	Benjamini	FDR
INTERPRO	IPR016135:Ubiquitin-conjugating enzyme/RWD-like	16	0.534224	0.00679094	ENST00000284202, ENST00000261427, ENST00000396981, ENST00000394520, ENST00000394657, ENST00000410062, ENST00000435041, ENST00000215574, ENST00000355621, ENST00000355803, ENST00000295704, ENST00000399816, ENST00000292211, ENST00000272930, ENST00000263228, ENST00000373910	2687	48	16659	2.06662	1	0.460455	11.386
UP_SEQ_FEATURE	active site:Glycyl thioester intermediate	20	0.66778	0.00778121	ENST00000377560, ENST00000395891, ENST00000396981, ENST00000261427, ENST00000338963, ENST00000410062, ENST00000348165, ENST00000435041, ENST00000215574, ENST00000262435, ENST00000371667, ENST00000361368, ENST00000355621, ENST00000355803, ENST00000399816, ENST00000374864, ENST00000272930, ENST00000292211, ENST00000263228, ENST00000373910	2978	69	19113	1.86031	1	0.638024	14.0846
KEGG_PATHWAY	hsa04120:Ubiquitin mediated proteolysis	34	1.13523	0.00844532	ENST00000323927, ENST00000252108, ENST00000359039, ENST00000262971, ENST00000348165, ENST00000435041, ENST00000215574, ENST00000332029, ENST00000296933, ENST00000355621, ENST00000361368, ENST00000330871, ENST00000399816, ENST00000374864, ENST00000292211, ENST00000371199, ENST00000380006, ENST00000373910, ENST00000399503, ENST00000394886, ENST00000338963, ENST00000451788, ENST00000261427, ENST0000…	815	137	5085	1.54843	0.791751	0.0632846	9.96257
INTERPRO	IPR000608:Ubiquitin-conjugating enzyme, E2	13	0.434057	0.0247774	ENST00000355621, ENST00000355803, ENST00000399816, ENST00000396981, ENST00000261427, ENST00000292211, ENST00000272930, ENST00000410062, ENST00000394657, ENST00000263228, ENST00000435041, ENST00000215574, ENST00000373910	2687	41	16659	1.96581	1	0.678883	35.9227
SMART	SM00212:UBCc	13	0.434057	0.0641981	ENST00000355621, ENST00000355803, ENST00000399816, ENST00000396981, ENST00000261427, ENST00000292211, ENST00000272930, ENST00000410062, ENST00000394657, ENST00000263228, ENST00000435041, ENST00000215574, ENST00000373910	1686	41	9079	1.70742	1	0.672857	60.6377
Annotation Cluster 65	Enrichment Score: 1.8057581224079253
Category	Term	Count	%	PValue	Genes	List Total	Pop Hits	Pop Total	Fold Enrichment	Bonferroni	Benjamini	FDR
UP_SEQ_FEATURE	domain:Leucine-zipper	33	1.10184	0.000234379	ENST00000252818, ENST00000312156, ENST00000346618, ENST00000330387, ENST00000361729, ENST00000357736, ENST00000302754, ENST00000257749, ENST00000226067, ENST00000318789, ENST00000319080, ENST00000362009, ENST00000328528, ENST00000303562, ENST00000354452, ENST00000416007, ENST00000361034, ENST00000281043, ENST00000379378, ENST00000448083, ENST00000435893, ENST00000338983, ENST00000286800, ENST0000…	2978	110	19113	1.92542	0.761446	0.0973032	0.454497
INTERPRO	IPR011616:bZIP transcription factor, bZIP-1	11	0.367279	0.0199452	ENST00000312156, ENST00000435893, ENST00000252818, ENST00000303562, ENST00000330387, ENST00000432329, ENST00000302754, ENST00000257749, ENST00000286800, ENST00000448083, ENST00000379619	2687	31	16659	2.19995	1	0.631465	30.0506
INTERPRO	IPR004827:Basic-leucine zipper (bZIP) transcription factor	14	0.467446	0.0747535	ENST00000252818, ENST00000435893, ENST00000312156, ENST00000330387, ENST00000357736, ENST00000302754, ENST00000257749, ENST00000286800, ENST00000226067, ENST00000379619, ENST00000303562, ENST00000432329, ENST00000228865, ENST00000448083	2687	53	16659	1.6377	1	0.870007	74.799
SMART	SM00338:BRLZ	14	0.467446	0.171229	ENST00000252818, ENST00000435893, ENST00000312156, ENST00000330387, ENST00000357736, ENST00000302754, ENST00000257749, ENST00000286800, ENST00000226067, ENST00000379619, ENST00000303562, ENST00000432329, ENST00000228865, ENST00000448083	1686	53	9079	1.42244	1	0.794308	92.8575
Annotation Cluster 66	Enrichment Score: 1.789889467430499
Category	Term	Count	%	PValue	Genes	List Total	Pop Hits	Pop Total	Fold Enrichment	Bonferroni	Benjamini	FDR
UP_SEQ_FEATURE	domain:AGC-kinase C-terminal	17	0.567613	0.00802409	ENST00000367858, ENST00000373985, ENST00000382592, ENST00000370521, ENST00000306156, ENST00000399799, ENST00000315872, ENST00000262811, ENST00000366539, ENST00000374168, ENST00000324198, ENST00000295797, ENST00000394729, ENST00000379565, ENST00000393576, ENST00000389032, ENST00000392521	2978	55	19113	1.98377	1	0.641631	14.4924
INTERPRO	IPR000961:AGC-kinase, C-terminal	17	0.567613	0.0111097	ENST00000367858, ENST00000373985, ENST00000382592, ENST00000370521, ENST00000306156, ENST00000399799, ENST00000315872, ENST00000262811, ENST00000366539, ENST00000374168, ENST00000324198, ENST00000295797, ENST00000394729, ENST00000379565, ENST00000393576, ENST00000389032, ENST00000392521	2687	55	16659	1.91632	1	0.557327	17.9782
INTERPRO	IPR017892:Protein kinase, C-terminal	13	0.434057	0.0204413	ENST00000367858, ENST00000382592, ENST00000370521, ENST00000306156, ENST00000315872, ENST00000399799, ENST00000366539, ENST00000374168, ENST00000295797, ENST00000394729, ENST00000379565, ENST00000389032, ENST00000392521	2687	40	16659	2.01495	1	0.633718	30.676
SMART	SM00133:S_TK_X	17	0.567613	0.0380046	ENST00000367858, ENST00000373985, ENST00000382592, ENST00000370521, ENST00000306156, ENST00000399799, ENST00000315872, ENST00000262811, ENST00000366539, ENST00000374168, ENST00000324198, ENST00000295797, ENST00000394729, ENST00000379565, ENST00000393576, ENST00000389032, ENST00000392521	1686	55	9079	1.66443	1	0.639223	41.9839
Annotation Cluster 67	Enrichment Score: 1.7538466174864606
Category	Term	Count	%	PValue	Genes	List Total	Pop Hits	Pop Total	Fold Enrichment	Bonferroni	Benjamini	FDR
GOTERM_BP_FAT	GO:0045637~regulation of myeloid cell differentiation	22	0.734558	0.00304297	ENST00000296795, ENST00000395699, ENST00000405262, ENST00000325307, ENST00000323441, ENST00000371075, ENST00000457016, ENST00000405666, ENST00000296777, ENST00000322357, ENST00000242208, ENST00000345075, ENST00000328528, ENST00000241416, ENST00000361198, ENST00000257963, ENST00000254958, ENST00000265734, ENST00000335953, ENST00000253814, ENST00000329608, ENST00000370455	2208	70	13528	1.92557	0.999999	0.0645293	5.5724
GOTERM_BP_FAT	GO:0045646~regulation of erythrocyte differentiation	8	0.267112	0.0183936	ENST00000242208, ENST00000345075, ENST00000241416, ENST00000361198, ENST00000323441, ENST00000257963, ENST00000265734, ENST00000370455	2208	18	13528	2.72303	1	0.231727	29.48
GOTERM_BP_FAT	GO:0045648~positive regulation of erythrocyte differentiation	6	0.200334	0.0224155	ENST00000242208, ENST00000345075, ENST00000241416, ENST00000323441, ENST00000257963, ENST00000370455	2208	11	13528	3.3419	1	0.264584	34.722
GOTERM_BP_FAT	GO:0045639~positive regulation of myeloid cell differentiation	10	0.33389	0.0769308	ENST00000242208, ENST00000345075, ENST00000241416, ENST00000405262, ENST00000323441, ENST00000371075, ENST00000254958, ENST00000257963, ENST00000329608, ENST00000370455	2208	33	13528	1.85661	1	0.541982	77.8217
Annotation Cluster 68	Enrichment Score: 1.7487978916819347
Category	Term	Count	%	PValue	Genes	List Total	Pop Hits	Pop Total	Fold Enrichment	Bonferroni	Benjamini	FDR
GOTERM_BP_FAT	GO:0007264~small GTPase mediated signal transduction	72	2.40401	0.000915102	ENST00000216373, ENST00000264710, ENST00000296315, ENST00000392610, ENST00000436278, ENST00000320033, ENST00000367139, ENST00000310803, ENST00000395719, ENST00000399799, ENST00000222120, ENST00000317483, ENST00000464506, ENST00000394123, ENST00000311956, ENST00000342215, ENST00000357052, ENST00000369512, ENST00000372189, ENST00000369452, ENST00000390645, ENST00000369709, ENST00000260130, ENST0000…	2208	305	13528	1.44633	0.983558	0.0248872	1.70768
SP_PIR_KEYWORDS	prenylation	39	1.30217	0.00246031	ENST00000264710, ENST00000295902, ENST00000370982, ENST00000392610, ENST00000436278, ENST00000375734, ENST00000447716, ENST00000248139, ENST00000367139, ENST00000300896, ENST00000268864, ENST00000380680, ENST00000317089, ENST00000371655, ENST00000329286, ENST00000222120, ENST00000317483, ENST00000464506, ENST00000338898, ENST00000285208, ENST00000342983, ENST00000369535, ENST00000357052, ENST0000…	2978	156	19235	1.61476	0.82171	0.0352862	3.64672
SP_PIR_KEYWORDS	gtp-binding	70	2.33723	0.00452048	ENST00000216044, ENST00000264710, ENST00000262493, ENST00000392610, ENST00000436278, ENST00000320033, ENST00000373186, ENST00000264424, ENST00000367139, ENST00000355754, ENST00000444836, ENST00000222120, ENST00000317483, ENST00000471841, ENST00000464506, ENST00000294671, ENST00000286548, ENST00000313601, ENST00000253039, ENST00000357052, ENST00000331849, ENST00000438754, ENST00000398868, ENST0000…	2978	329	19235	1.37426	0.95806	0.0570402	6.60442
GOTERM_MF_FAT	GO:0003924~GTPase activity	50	1.66945	0.00721477	ENST00000216044, ENST00000262493, ENST00000320033, ENST00000367139, ENST00000355754, ENST00000444836, ENST00000222120, ENST00000471841, ENST00000464506, ENST00000294671, ENST00000286548, ENST00000461366, ENST00000313601, ENST00000357052, ENST00000253039, ENST00000370645, ENST00000438754, ENST00000398868, ENST00000434724, ENST00000390645, ENST00000426861, ENST00000369709, ENST00000256078, ENST0000…	2149	211	12983	1.43161	0.999971	0.220246	11.2855
UP_SEQ_FEATURE	nucleotide phosphate-binding region:GTP	63	2.10351	0.00746779	ENST00000216044, ENST00000264710, ENST00000262493, ENST00000392610, ENST00000436278, ENST00000320033, ENST00000367139, ENST00000355754, ENST00000444836, ENST00000222120, ENST00000317483, ENST00000471841, ENST00000464506, ENST00000294671, ENST00000286548, ENST00000313601, ENST00000253039, ENST00000357052, ENST00000438754, ENST00000398868, ENST00000391971, ENST00000434724, ENST00000390645, ENST0000…	2978	295	19113	1.37064	1	0.630754	13.5557
UP_SEQ_FEATURE	short sequence motif:Effector region	25	0.834725	0.00962714	ENST00000264710, ENST00000392610, ENST00000375734, ENST00000307641, ENST00000447716, ENST00000367139, ENST00000268864, ENST00000371655, ENST00000329286, ENST00000317483, ENST00000222120, ENST00000464506, ENST00000285208, ENST00000342983, ENST00000369535, ENST00000357052, ENST00000323534, ENST00000409892, ENST00000216127, ENST00000250559, ENST00000245304, ENST00000262094, ENST00000339083, ENST0000…	2978	95	19113	1.68896	1	0.693614	17.1381
UP_SEQ_FEATURE	lipid moiety-binding region:S-geranylgeranyl cysteine	26	0.868114	0.0123553	ENST00000264710, ENST00000370982, ENST00000392610, ENST00000436278, ENST00000447716, ENST00000248139, ENST00000367139, ENST00000268864, ENST00000380680, ENST00000371655, ENST00000329286, ENST00000317483, ENST00000222120, ENST00000464506, ENST00000338898, ENST00000285208, ENST00000342983, ENST00000357052, ENST00000323534, ENST00000409892, ENST00000370645, ENST00000250559, ENST00000262094, ENST0000…	2978	102	19113	1.63598	1	0.755272	21.4632
GOTERM_MF_FAT	GO:0032561~guanyl ribonucleotide binding	81	2.70451	0.0130865	ENST00000216044, ENST00000264710, ENST00000262493, ENST00000392610, ENST00000436278, ENST00000320033, ENST00000373186, ENST00000264424, ENST00000367139, ENST00000355754, ENST00000444836, ENST00000222120, ENST00000317483, ENST00000471841, ENST00000464506, ENST00000294671, ENST00000286548, ENST00000461366, ENST00000313601, ENST00000341500, ENST00000300175, ENST00000253039, ENST00000357052, ENST0000…	2149	382	12983	1.28103	1	0.287828	19.5751
GOTERM_MF_FAT	GO:0019001~guanyl nucleotide binding	81	2.70451	0.0130865	ENST00000216044, ENST00000264710, ENST00000262493, ENST00000392610, ENST00000436278, ENST00000320033, ENST00000373186, ENST00000264424, ENST00000367139, ENST00000355754, ENST00000444836, ENST00000222120, ENST00000317483, ENST00000471841, ENST00000464506, ENST00000294671, ENST00000286548, ENST00000461366, ENST00000313601, ENST00000341500, ENST00000300175, ENST00000253039, ENST00000357052, ENST0000…	2149	382	12983	1.28103	1	0.287828	19.5751
GOTERM_MF_FAT	GO:0005525~GTP binding	79	2.63773	0.0137401	ENST00000216044, ENST00000264710, ENST00000262493, ENST00000392610, ENST00000436278, ENST00000320033, ENST00000373186, ENST00000264424, ENST00000367139, ENST00000355754, ENST00000444836, ENST00000222120, ENST00000317483, ENST00000471841, ENST00000464506, ENST00000294671, ENST00000286548, ENST00000461366, ENST00000313601, ENST00000341500, ENST00000300175, ENST00000253039, ENST00000357052, ENST0000…	2149	372	12983	1.28299	1	0.29549	20.4514
INTERPRO	IPR003579:Ras small GTPase, Rab type	16	0.534224	0.0574178	ENST00000264710, ENST00000392610, ENST00000357052, ENST00000436278, ENST00000409892, ENST00000447716, ENST00000367139, ENST00000248139, ENST00000371655, ENST00000329286, ENST00000222120, ENST00000317483, ENST00000262094, ENST00000464506, ENST00000285208, ENST00000376447	2687	61	16659	1.62619	1	0.835623	64.9707
INTERPRO	IPR005225:Small GTP-binding protein	36	1.202	0.0581633	ENST00000396663, ENST00000281543, ENST00000264710, ENST00000392610, ENST00000436278, ENST00000246747, ENST00000375734, ENST00000320033, ENST00000307641, ENST00000447716, ENST00000248139, ENST00000310389, ENST00000402673, ENST00000367139, ENST00000268864, ENST00000371655, ENST00000329286, ENST00000222120, ENST00000317483, ENST00000464506, ENST00000285208, ENST00000342983, ENST00000272217, ENST0000…	2687	167	16659	1.33649	1	0.836136	65.4589
INTERPRO	IPR001806:Ras GTPase	30	1.00167	0.0606666	ENST00000396663, ENST00000264710, ENST00000392610, ENST00000436278, ENST00000375734, ENST00000307641, ENST00000447716, ENST00000248139, ENST00000367139, ENST00000268864, ENST00000371655, ENST00000329286, ENST00000317483, ENST00000222120, ENST00000464506, ENST00000285208, ENST00000342983, ENST00000376447, ENST00000369535, ENST00000357052, ENST00000323534, ENST00000409892, ENST00000216127, ENST0000…	2687	135	16659	1.37774	1	0.842228	67.0518
INTERPRO	IPR013753:Ras	27	0.901503	0.0986398	ENST00000264710, ENST00000392610, ENST00000436278, ENST00000375734, ENST00000447716, ENST00000367139, ENST00000248139, ENST00000371655, ENST00000329286, ENST00000317483, ENST00000222120, ENST00000464506, ENST00000285208, ENST00000342983, ENST00000376447, ENST00000369535, ENST00000357052, ENST00000323534, ENST00000409892, ENST00000216127, ENST00000250559, ENST00000345122, ENST00000245304, ENST0000…	2687	125	16659	1.33917	1	0.910487	84.1543
SMART	SM00175:RAB	16	0.534224	0.147071	ENST00000264710, ENST00000392610, ENST00000357052, ENST00000436278, ENST00000409892, ENST00000447716, ENST00000367139, ENST00000248139, ENST00000371655, ENST00000329286, ENST00000222120, ENST00000317483, ENST00000262094, ENST00000464506, ENST00000285208, ENST00000376447	1686	61	9079	1.41244	1	0.774237	89.3046
SP_PIR_KEYWORDS	methylation	43	1.43573	0.231722	ENST00000392610, ENST00000354618, ENST00000370982, ENST00000291295, ENST00000436278, ENST00000375734, ENST00000382622, ENST00000268864, ENST00000380680, ENST00000359985, ENST00000371655, ENST00000341724, ENST00000395719, ENST00000222120, ENST00000317483, ENST00000338898, ENST00000285208, ENST00000481195, ENST00000347617, ENST00000342983, ENST00000394123, ENST00000369535, ENST00000420246, ENST0000…	2978	242	19235	1.14768	1	0.752883	98.1226
Annotation Cluster 69	Enrichment Score: 1.7431834497795857
Category	Term	Count	%	PValue	Genes	List Total	Pop Hits	Pop Total	Fold Enrichment	Bonferroni	Benjamini	FDR
UP_SEQ_FEATURE	zinc finger region:FYVE-type	14	0.467446	0.00465528	ENST00000315249, ENST00000338008, ENST00000347230, ENST00000322366, ENST00000388768, ENST00000341657, ENST00000302541, ENST00000372989, ENST00000427716, ENST00000296137, ENST00000333027, ENST00000315367, ENST00000322349, ENST00000343958	2978	39	19113	2.30392	1	0.557409	8.66897
INTERPRO	IPR000306:Zinc finger, FYVE-type	11	0.367279	0.0157293	ENST00000338008, ENST00000347230, ENST00000322366, ENST00000388768, ENST00000341657, ENST00000427716, ENST00000296137, ENST00000333027, ENST00000315367, ENST00000322349, ENST00000343958	2687	30	16659	2.27328	1	0.603543	24.5161
INTERPRO	IPR017455:Zinc finger, FYVE-related	11	0.367279	0.037462	ENST00000338008, ENST00000347230, ENST00000322366, ENST00000388768, ENST00000341657, ENST00000427716, ENST00000296137, ENST00000333027, ENST00000315367, ENST00000322349, ENST00000343958	2687	34	16659	2.00583	1	0.76616	49.2029
SMART	SM00064:FYVE	11	0.367279	0.0388168	ENST00000338008, ENST00000347230, ENST00000322366, ENST00000388768, ENST00000341657, ENST00000427716, ENST00000296137, ENST00000333027, ENST00000315367, ENST00000322349, ENST00000343958	1686	30	9079	1.97448	1	0.624855	42.6684
Annotation Cluster 70	Enrichment Score: 1.729224331836825
Category	Term	Count	%	PValue	Genes	List Total	Pop Hits	Pop Total	Fold Enrichment	Bonferroni	Benjamini	FDR
GOTERM_BP_FAT	GO:0006605~protein targeting	53	1.76962	0.00176369	ENST00000261574, ENST00000338008, ENST00000337273, ENST00000379661, ENST00000395715, ENST00000298573, ENST00000444836, ENST00000342756, ENST00000393752, ENST00000406870, ENST00000382353, ENST00000295797, ENST00000395957, ENST00000341421, ENST00000336452, ENST00000311955, ENST00000282999, ENST00000264664, ENST00000344337, ENST00000252512, ENST00000338963, ENST00000368072, ENST00000329271, ENST0000…	2208	215	13528	1.51033	0.999637	0.0437631	3.26655
GOTERM_BP_FAT	GO:0051169~nuclear transport	41	1.36895	0.00237627	ENST00000298552, ENST00000261574, ENST00000443527, ENST00000356352, ENST00000379719, ENST00000337273, ENST00000242776, ENST00000395715, ENST00000298573, ENST00000334256, ENST00000297540, ENST00000319080, ENST00000264235, ENST00000393752, ENST00000330459, ENST00000406870, ENST00000361368, ENST00000310078, ENST00000378460, ENST00000382353, ENST00000282728, ENST00000336452, ENST00000361565, ENST0000…	2208	158	13528	1.58987	0.999977	0.0543571	4.37727
GOTERM_BP_FAT	GO:0006913~nucleocytoplasmic transport	40	1.33556	0.0033873	ENST00000298552, ENST00000261574, ENST00000443527, ENST00000356352, ENST00000379719, ENST00000337273, ENST00000242776, ENST00000395715, ENST00000298573, ENST00000334256, ENST00000297540, ENST00000319080, ENST00000264235, ENST00000393752, ENST00000330459, ENST00000406870, ENST00000361368, ENST00000310078, ENST00000378460, ENST00000382353, ENST00000282728, ENST00000336452, ENST00000361565, ENST0000…	2208	156	13528	1.57098	1	0.0692962	6.18409
GOTERM_BP_FAT	GO:0006606~protein import into nucleus	23	0.767947	0.0183059	ENST00000261574, ENST00000344337, ENST00000443527, ENST00000252512, ENST00000420246, ENST00000379719, ENST00000337273, ENST00000381652, ENST00000395715, ENST00000455697, ENST00000334256, ENST00000393752, ENST00000330459, ENST00000406870, ENST00000368564, ENST00000366930, ENST00000382353, ENST00000416649, ENST00000325542, ENST00000311955, ENST00000361565, ENST00000264664, ENST00000337907	2208	86	13528	1.63857	1	0.231392	29.3614
GOTERM_BP_FAT	GO:0051170~nuclear import	23	0.767947	0.0236307	ENST00000261574, ENST00000344337, ENST00000443527, ENST00000252512, ENST00000420246, ENST00000379719, ENST00000337273, ENST00000381652, ENST00000395715, ENST00000455697, ENST00000334256, ENST00000393752, ENST00000330459, ENST00000406870, ENST00000368564, ENST00000366930, ENST00000382353, ENST00000416649, ENST00000325542, ENST00000311955, ENST00000361565, ENST00000264664, ENST00000337907	2208	88	13528	1.60133	1	0.274771	36.2319
GOTERM_BP_FAT	GO:0034504~protein localization in nucleus	24	0.801336	0.026719	ENST00000261574, ENST00000344337, ENST00000443527, ENST00000252512, ENST00000420246, ENST00000379719, ENST00000337273, ENST00000381652, ENST00000395715, ENST00000455697, ENST00000334256, ENST00000393752, ENST00000330459, ENST00000406870, ENST00000368564, ENST00000366930, ENST00000382353, ENST00000416649, ENST00000325542, ENST00000311955, ENST00000361565, ENST00000360538, ENST00000264664, ENST0000…	2208	94	13528	1.56429	1	0.29688	39.9216
GOTERM_BP_FAT	GO:0033365~protein localization in organelle	32	1.06845	0.0696978	ENST00000261574, ENST00000443527, ENST00000379719, ENST00000337273, ENST00000395715, ENST00000444836, ENST00000334256, ENST00000465150, ENST00000342756, ENST00000393752, ENST00000330459, ENST00000406870, ENST00000382353, ENST00000395957, ENST00000377773, ENST00000361565, ENST00000282999, ENST00000325542, ENST00000311955, ENST00000360538, ENST00000264664, ENST00000337907, ENST00000344337, ENST0000…	2208	146	13528	1.34286	1	0.518936	74.3137
GOTERM_BP_FAT	GO:0017038~protein import	29	0.96828	0.076143	ENST00000261574, ENST00000443527, ENST00000379719, ENST00000337273, ENST00000395715, ENST00000444836, ENST00000334256, ENST00000465150, ENST00000393752, ENST00000330459, ENST00000406870, ENST00000382353, ENST00000395957, ENST00000377773, ENST00000325542, ENST00000311955, ENST00000361565, ENST00000264664, ENST00000337907, ENST00000344337, ENST00000252512, ENST00000420246, ENST00000381652, ENST0000…	2208	131	13528	1.35632	1	0.53971	77.4629
GOTERM_BP_FAT	GO:0000060~protein import into nucleus, translocation	8	0.267112	0.314102	ENST00000406870, ENST00000366930, ENST00000420246, ENST00000337273, ENST00000381652, ENST00000325542, ENST00000311955, ENST00000264664	2208	34	13528	1.4416	1	0.919938	99.9169
Annotation Cluster 71	Enrichment Score: 1.7241265835721213
Category	Term	Count	%	PValue	Genes	List Total	Pop Hits	Pop Total	Fold Enrichment	Bonferroni	Benjamini	FDR
GOTERM_BP_FAT	GO:0045637~regulation of myeloid cell differentiation	22	0.734558	0.00304297	ENST00000296795, ENST00000395699, ENST00000405262, ENST00000325307, ENST00000323441, ENST00000371075, ENST00000457016, ENST00000405666, ENST00000296777, ENST00000322357, ENST00000242208, ENST00000345075, ENST00000328528, ENST00000241416, ENST00000361198, ENST00000257963, ENST00000254958, ENST00000265734, ENST00000335953, ENST00000253814, ENST00000329608, ENST00000370455	2208	70	13528	1.92557	0.999999	0.0645293	5.5724
GOTERM_BP_FAT	GO:0045670~regulation of osteoclast differentiation	9	0.300501	0.0184747	ENST00000328528, ENST00000296795, ENST00000405262, ENST00000371075, ENST00000457016, ENST00000405666, ENST00000296777, ENST00000329608, ENST00000322357	2208	22	13528	2.50642	1	0.231986	29.5896
GOTERM_BP_FAT	GO:0002761~regulation of myeloid leukocyte differentiation	11	0.367279	0.119604	ENST00000242208, ENST00000328528, ENST00000296795, ENST00000405262, ENST00000371075, ENST00000457016, ENST00000405666, ENST00000296777, ENST00000253814, ENST00000329608, ENST00000322357	2208	41	13528	1.64378	1	0.669679	90.8968
Annotation Cluster 72	Enrichment Score: 1.7211796503200556
Category	Term	Count	%	PValue	Genes	List Total	Pop Hits	Pop Total	Fold Enrichment	Bonferroni	Benjamini	FDR
INTERPRO	IPR000910:High mobility group, HMG1/HMG2	17	0.567613	0.00760658	ENST00000245479, ENST00000296503, ENST00000301067, ENST00000244745, ENST00000342665, ENST00000361421, ENST00000325307, ENST00000322002, ENST00000262189, ENST00000407228, ENST00000340356, ENST00000216106, ENST00000377808, ENST00000222574, ENST00000316399, ENST00000367204, ENST00000293894	2687	53	16659	1.98863	1	0.465595	12.6681
SMART	SM00398:HMG	17	0.567613	0.0273103	ENST00000245479, ENST00000296503, ENST00000301067, ENST00000244745, ENST00000342665, ENST00000361421, ENST00000325307, ENST00000322002, ENST00000262189, ENST00000407228, ENST00000340356, ENST00000216106, ENST00000377808, ENST00000222574, ENST00000316399, ENST00000367204, ENST00000293894	1686	53	9079	1.72724	0.999991	0.653467	32.2332
UP_SEQ_FEATURE	DNA-binding region:HMG box	13	0.434057	0.0330328	ENST00000245479, ENST00000244745, ENST00000342665, ENST00000361421, ENST00000322002, ENST00000407228, ENST00000340356, ENST00000216106, ENST00000377808, ENST00000222574, ENST00000316399, ENST00000367204, ENST00000293894	2978	44	19113	1.89625	1	0.925702	47.9406
Annotation Cluster 73	Enrichment Score: 1.7038356672813
Category	Term	Count	%	PValue	Genes	List Total	Pop Hits	Pop Total	Fold Enrichment	Bonferroni	Benjamini	FDR
GOTERM_BP_FAT	GO:0048545~response to steroid hormone stimulus	47	1.56928	0.00380272	ENST00000331163, ENST00000296503, ENST00000309241, ENST00000354513, ENST00000302754, ENST00000367468, ENST00000359013, ENST00000404625, ENST00000274026, ENST00000394520, ENST00000250615, ENST00000287766, ENST00000295731, ENST00000446041, ENST00000332029, ENST00000227507, ENST00000260950, ENST00000303562, ENST00000204549, ENST00000257290, ENST00000355683, ENST00000330871, ENST00000359558, ENST0000…	2208	192	13528	1.49979	1	0.0747637	6.91709
GOTERM_BP_FAT	GO:0051384~response to glucocorticoid stimulus	21	0.701169	0.0231476	ENST00000341500, ENST00000244741, ENST00000309241, ENST00000302754, ENST00000487273, ENST00000367468, ENST00000262643, ENST00000404625, ENST00000264381, ENST00000369512, ENST00000250615, ENST00000227507, ENST00000260950, ENST00000303562, ENST00000204549, ENST00000359558, ENST00000239223, ENST00000428026, ENST00000448083, ENST00000256078, ENST00000423557	2208	78	13528	1.64953	1	0.270626	35.6357
GOTERM_BP_FAT	GO:0031960~response to corticosteroid stimulus	22	0.734558	0.0300685	ENST00000341500, ENST00000244741, ENST00000309241, ENST00000302754, ENST00000487273, ENST00000367468, ENST00000262643, ENST00000404625, ENST00000264381, ENST00000369512, ENST00000250615, ENST00000227507, ENST00000260950, ENST00000303562, ENST00000204549, ENST00000359558, ENST00000239223, ENST00000428026, ENST00000448083, ENST00000225964, ENST00000256078, ENST00000423557	2208	85	13528	1.58576	1	0.320148	43.6945
GOTERM_BP_FAT	GO:0051385~response to mineralocorticoid stimulus	8	0.267112	0.033333	ENST00000244741, ENST00000303562, ENST00000302754, ENST00000262643, ENST00000448083, ENST00000250615, ENST00000256078, ENST00000227507	2208	20	13528	2.45072	1	0.337831	47.155
GOTERM_BP_FAT	GO:0051412~response to corticosterone stimulus	7	0.233723	0.0342953	ENST00000244741, ENST00000303562, ENST00000302754, ENST00000262643, ENST00000448083, ENST00000250615, ENST00000227507	2208	16	13528	2.68048	1	0.340614	48.136
Annotation Cluster 74	Enrichment Score: 1.6904263105582105
Category	Term	Count	%	PValue	Genes	List Total	Pop Hits	Pop Total	Fold Enrichment	Bonferroni	Benjamini	FDR
GOTERM_BP_FAT	GO:0043269~regulation of ion transport	29	0.96828	0.00185144	ENST00000317775, ENST00000282561, ENST00000262493, ENST00000291295, ENST00000343849, ENST00000400137, ENST00000378688, ENST00000262613, ENST00000367468, ENST00000334082, ENST00000305988, ENST00000442998, ENST00000393752, ENST00000313601, ENST00000396591, ENST00000342232, ENST00000467011, ENST00000304506, ENST00000338963, ENST00000226760, ENST00000344770, ENST00000225538, ENST00000391971, ENST0000…	2208	99	13528	1.79472	0.999755	0.0451443	3.42639
GOTERM_BP_FAT	GO:0034765~regulation of ion transmembrane transport	11	0.367279	0.00401165	ENST00000342232, ENST00000291295, ENST00000343849, ENST00000400137, ENST00000467011, ENST00000262613, ENST00000334082, ENST00000337539, ENST00000305988, ENST00000344770, ENST00000313601	2208	25	13528	2.6958	1	0.0780326	7.28369
GOTERM_BP_FAT	GO:0034762~regulation of transmembrane transport	11	0.367279	0.00758748	ENST00000342232, ENST00000291295, ENST00000343849, ENST00000400137, ENST00000467011, ENST00000262613, ENST00000334082, ENST00000337539, ENST00000305988, ENST00000344770, ENST00000313601	2208	27	13528	2.49611	1	0.122728	13.35
GOTERM_BP_FAT	GO:0032412~regulation of ion transmembrane transporter activity	10	0.33389	0.0101765	ENST00000342232, ENST00000291295, ENST00000343849, ENST00000400137, ENST00000467011, ENST00000262613, ENST00000334082, ENST00000337539, ENST00000305988, ENST00000313601	2208	24	13528	2.55284	1	0.15269	17.5054
GOTERM_BP_FAT	GO:0032409~regulation of transporter activity	12	0.400668	0.0125666	ENST00000342232, ENST00000341500, ENST00000291295, ENST00000343849, ENST00000400137, ENST00000467011, ENST00000262613, ENST00000334082, ENST00000337539, ENST00000305988, ENST00000253814, ENST00000313601	2208	33	13528	2.22793	1	0.177714	21.1735
GOTERM_BP_FAT	GO:0022898~regulation of transmembrane transporter activity	10	0.33389	0.0179136	ENST00000342232, ENST00000291295, ENST00000343849, ENST00000400137, ENST00000467011, ENST00000262613, ENST00000334082, ENST00000337539, ENST00000305988, ENST00000313601	2208	26	13528	2.35647	1	0.228916	28.8284
GOTERM_BP_FAT	GO:0051924~regulation of calcium ion transport	19	0.634391	0.0255794	ENST00000342232, ENST00000317775, ENST00000282561, ENST00000262493, ENST00000291295, ENST00000343849, ENST00000400137, ENST00000467011, ENST00000367468, ENST00000226760, ENST00000334082, ENST00000305988, ENST00000225538, ENST00000442998, ENST00000393752, ENST00000356860, ENST00000337539, ENST00000313601, ENST00000379705	2208	69	13528	1.68709	1	0.287499	38.5843
GOTERM_BP_FAT	GO:0051926~negative regulation of calcium ion transport	6	0.200334	0.0333616	ENST00000317775, ENST00000262493, ENST00000467011, ENST00000367468, ENST00000305988, ENST00000313601	2208	12	13528	3.06341	1	0.337331	47.1844
GOTERM_BP_FAT	GO:0010959~regulation of metal ion transport	21	0.701169	0.0338829	ENST00000342232, ENST00000317775, ENST00000282561, ENST00000262493, ENST00000291295, ENST00000343849, ENST00000400137, ENST00000467011, ENST00000338963, ENST00000378688, ENST00000367468, ENST00000226760, ENST00000334082, ENST00000305988, ENST00000225538, ENST00000442998, ENST00000393752, ENST00000356860, ENST00000337539, ENST00000313601, ENST00000379705	2208	81	13528	1.58843	1	0.338702	47.7177
GOTERM_BP_FAT	GO:0032410~negative regulation of transporter activity	6	0.200334	0.0637239	ENST00000341500, ENST00000291295, ENST00000467011, ENST00000305988, ENST00000253814, ENST00000313601	2208	14	13528	2.62578	1	0.494559	71.0264
GOTERM_BP_FAT	GO:0032413~negative regulation of ion transmembrane transporter activity	4	0.133556	0.128251	ENST00000291295, ENST00000467011, ENST00000305988, ENST00000313601	2208	8	13528	3.06341	1	0.689201	92.4396
GOTERM_BP_FAT	GO:0051925~regulation of calcium ion transport via voltage-gated calcium channel activity	4	0.133556	0.170011	ENST00000343849, ENST00000337539, ENST00000305988, ENST00000313601	2208	9	13528	2.72303	1	0.766986	96.9977
Annotation Cluster 75	Enrichment Score: 1.6877262248610305
Category	Term	Count	%	PValue	Genes	List Total	Pop Hits	Pop Total	Fold Enrichment	Bonferroni	Benjamini	FDR
GOTERM_BP_FAT	GO:0003006~reproductive developmental process	66	2.20367	0.000242461	ENST00000294638, ENST00000205402, ENST00000250448, ENST00000296503, ENST00000237264, ENST00000302754, ENST00000367882, ENST00000367468, ENST00000268035, ENST00000379214, ENST00000380874, ENST00000349155, ENST00000242208, ENST00000381506, ENST00000382353, ENST00000378673, ENST00000250405, ENST00000265343, ENST00000425241, ENST00000236979, ENST00000335953, ENST00000244869, ENST00000341500, ENST0000…	2208	262	13528	1.5434	0.663129	0.00839907	0.455175
GOTERM_BP_FAT	GO:0007548~sex differentiation	41	1.36895	0.000950179	ENST00000294638, ENST00000375708, ENST00000296503, ENST00000372037, ENST00000263923, ENST00000367882, ENST00000285018, ENST00000347364, ENST00000379214, ENST00000380874, ENST00000367390, ENST00000227507, ENST00000242208, ENST00000349155, ENST00000257290, ENST00000381506, ENST00000382353, ENST00000250405, ENST00000256759, ENST00000244869, ENST00000423902, ENST00000261254, ENST00000420696, ENST0000…	2208	151	13528	1.66357	0.985955	0.0256737	1.77259
GOTERM_BP_FAT	GO:0048608~reproductive structure development	35	1.16861	0.00157289	ENST00000294638, ENST00000250448, ENST00000296503, ENST00000263923, ENST00000285018, ENST00000367882, ENST00000347364, ENST00000367390, ENST00000380874, ENST00000442998, ENST00000227507, ENST00000242208, ENST00000381506, ENST00000382353, ENST00000250405, ENST00000256759, ENST00000244869, ENST00000261254, ENST00000245479, ENST00000272223, ENST00000262643, ENST00000379079, ENST00000339438, ENST0000…	2208	126	13528	1.70189	0.999144	0.039557	2.91809
GOTERM_BP_FAT	GO:0045137~development of primary sexual characteristics	34	1.13523	0.00352786	ENST00000294638, ENST00000296503, ENST00000263923, ENST00000347364, ENST00000379214, ENST00000367390, ENST00000380874, ENST00000227507, ENST00000242208, ENST00000349155, ENST00000257290, ENST00000381506, ENST00000382353, ENST00000250405, ENST00000256759, ENST00000244869, ENST00000423902, ENST00000261254, ENST00000245479, ENST00000272223, ENST00000262643, ENST00000379079, ENST00000339438, ENST0000…	2208	127	13528	1.64025	1	0.0714216	6.43272
GOTERM_BP_FAT	GO:0008406~gonad development	30	1.00167	0.0063048	ENST00000294638, ENST00000296503, ENST00000263923, ENST00000347364, ENST00000367390, ENST00000380874, ENST00000227507, ENST00000242208, ENST00000381506, ENST00000382353, ENST00000250405, ENST00000256759, ENST00000244869, ENST00000261254, ENST00000245479, ENST00000272223, ENST00000262643, ENST00000379079, ENST00000339438, ENST00000290167, ENST00000279550, ENST00000267843, ENST00000241416, ENST0000…	2208	112	13528	1.64111	1	0.108957	11.2185
GOTERM_BP_FAT	GO:0046660~female sex differentiation	19	0.634391	0.0255794	ENST00000294638, ENST00000261254, ENST00000263923, ENST00000262643, ENST00000367390, ENST00000380874, ENST00000290167, ENST00000242208, ENST00000349155, ENST00000267843, ENST00000212015, ENST00000400199, ENST00000345146, ENST00000381506, ENST00000372067, ENST00000273783, ENST00000256759, ENST00000423902, ENST00000244869	2208	69	13528	1.68709	1	0.287499	38.5843
GOTERM_BP_FAT	GO:0046545~development of primary female sexual characteristics	19	0.634391	0.0255794	ENST00000294638, ENST00000261254, ENST00000263923, ENST00000262643, ENST00000367390, ENST00000380874, ENST00000290167, ENST00000242208, ENST00000349155, ENST00000267843, ENST00000212015, ENST00000400199, ENST00000345146, ENST00000381506, ENST00000372067, ENST00000273783, ENST00000256759, ENST00000423902, ENST00000244869	2208	69	13528	1.68709	1	0.287499	38.5843
GOTERM_BP_FAT	GO:0048511~rhythmic process	30	1.00167	0.0376233	ENST00000443527, ENST00000309964, ENST00000263923, ENST00000275493, ENST00000287814, ENST00000380874, ENST00000250615, ENST00000226067, ENST00000260950, ENST00000335681, ENST00000242208, ENST00000267101, ENST00000393752, ENST00000361820, ENST00000381506, ENST00000312990, ENST00000244869, ENST00000261254, ENST00000353065, ENST00000378827, ENST00000262643, ENST00000296777, ENST00000254658, ENST0000…	2208	128	13528	1.43597	1	0.363414	51.3973
GOTERM_BP_FAT	GO:0008585~female gonad development	17	0.567613	0.048656	ENST00000294638, ENST00000261254, ENST00000263923, ENST00000262643, ENST00000367390, ENST00000380874, ENST00000290167, ENST00000242208, ENST00000267843, ENST00000400199, ENST00000345146, ENST00000381506, ENST00000212015, ENST00000372067, ENST00000273783, ENST00000256759, ENST00000244869	2208	64	13528	1.62743	1	0.422993	60.8754
GOTERM_BP_FAT	GO:0042698~ovulation cycle	17	0.567613	0.0698446	ENST00000261254, ENST00000263923, ENST00000378827, ENST00000275493, ENST00000262643, ENST00000287814, ENST00000380874, ENST00000260950, ENST00000242208, ENST00000267843, ENST00000400199, ENST00000366930, ENST00000381506, ENST00000212015, ENST00000372067, ENST00000273783, ENST00000244869	2208	67	13528	1.55456	1	0.51891	74.3898
GOTERM_BP_FAT	GO:0046546~development of primary male sexual characteristics	16	0.534224	0.0984871	ENST00000245479, ENST00000296503, ENST00000379214, ENST00000379079, ENST00000339438, ENST00000367390, ENST00000290167, ENST00000279550, ENST00000227507, ENST00000349155, ENST00000241416, ENST00000257290, ENST00000492622, ENST00000382353, ENST00000250405, ENST00000393256	2208	65	13528	1.50814	1	0.611539	85.7814
GOTERM_BP_FAT	GO:0046661~male sex differentiation	17	0.567613	0.128591	ENST00000245479, ENST00000296503, ENST00000372037, ENST00000379214, ENST00000379079, ENST00000339438, ENST00000367390, ENST00000290167, ENST00000279550, ENST00000227507, ENST00000349155, ENST00000241416, ENST00000257290, ENST00000492622, ENST00000382353, ENST00000250405, ENST00000393256	2208	73	13528	1.42679	1	0.689544	92.4949
GOTERM_BP_FAT	GO:0008584~male gonad development	13	0.434057	0.129931	ENST00000245479, ENST00000296503, ENST00000379079, ENST00000339438, ENST00000367390, ENST00000290167, ENST00000227507, ENST00000279550, ENST00000241416, ENST00000492622, ENST00000382353, ENST00000250405, ENST00000393256	2208	52	13528	1.5317	1	0.691522	92.709
GOTERM_BP_FAT	GO:0022602~ovulation cycle process	14	0.467446	0.201901	ENST00000261254, ENST00000263923, ENST00000262643, ENST00000380874, ENST00000260950, ENST00000242208, ENST00000267843, ENST00000400199, ENST00000366930, ENST00000381506, ENST00000212015, ENST00000273783, ENST00000372067, ENST00000244869	2208	62	13528	1.38347	1	0.817967	98.5634
GOTERM_BP_FAT	GO:0001541~ovarian follicle development	10	0.33389	0.21569	ENST00000242208, ENST00000267843, ENST00000261254, ENST00000381506, ENST00000263923, ENST00000372067, ENST00000273783, ENST00000262643, ENST00000380874, ENST00000244869	2208	41	13528	1.49434	1	0.836483	98.965
Annotation Cluster 76	Enrichment Score: 1.6714735949742765
Category	Term	Count	%	PValue	Genes	List Total	Pop Hits	Pop Total	Fold Enrichment	Bonferroni	Benjamini	FDR
GOTERM_BP_FAT	GO:0001655~urogenital system development	31	1.03506	0.00241211	ENST00000298552, ENST00000257868, ENST00000250448, ENST00000367882, ENST00000295924, ENST00000437042, ENST00000380874, ENST00000394339, ENST00000461745, ENST00000355710, ENST00000240662, ENST00000335953, ENST00000439476, ENST00000370296, ENST00000420696, ENST00000378827, ENST00000272223, ENST00000457016, ENST00000379079, ENST00000322002, ENST00000226760, ENST00000223122, ENST00000358273, ENST0000…	2208	110	13528	1.72665	0.99998	0.0545991	4.44188
GOTERM_BP_FAT	GO:0001822~kidney development	28	0.934891	0.0024144	ENST00000298552, ENST00000257868, ENST00000367882, ENST00000295924, ENST00000437042, ENST00000380874, ENST00000394339, ENST00000461745, ENST00000355710, ENST00000439476, ENST00000335953, ENST00000240662, ENST00000370296, ENST00000420696, ENST00000378827, ENST00000272223, ENST00000457016, ENST00000379079, ENST00000322002, ENST00000226760, ENST00000223122, ENST00000358273, ENST00000352511, ENST0000…	2208	96	13528	1.78699	0.999981	0.0543757	4.44601
GOTERM_BP_FAT	GO:0001656~metanephros development	16	0.534224	0.0030169	ENST00000257868, ENST00000420696, ENST00000367882, ENST00000378827, ENST00000437042, ENST00000272223, ENST00000379079, ENST00000380874, ENST00000394339, ENST00000358273, ENST00000461745, ENST00000355710, ENST00000006015, ENST00000439476, ENST00000388742, ENST00000370296	2208	44	13528	2.22793	0.999999	0.0642972	5.52593
GOTERM_BP_FAT	GO:0001657~ureteric bud development	13	0.434057	0.00727045	ENST00000257868, ENST00000420696, ENST00000367882, ENST00000378827, ENST00000437042, ENST00000380874, ENST00000394339, ENST00000461745, ENST00000355710, ENST00000006015, ENST00000439476, ENST00000388742, ENST00000370296	2208	35	13528	2.27567	1	0.119183	12.8277
GOTERM_BP_FAT	GO:0060562~epithelial tube morphogenesis	15	0.500835	0.194173	ENST00000298552, ENST00000420696, ENST00000240093, ENST00000261537, ENST00000367882, ENST00000378827, ENST00000373935, ENST00000358755, ENST00000290167, ENST00000245932, ENST00000355710, ENST00000006015, ENST00000242261, ENST00000388742, ENST00000370296	2208	67	13528	1.37167	1	0.806376	98.2779
GOTERM_BP_FAT	GO:0001658~branching involved in ureteric bud morphogenesis	6	0.200334	0.283519	ENST00000420696, ENST00000367882, ENST00000378827, ENST00000006015, ENST00000388742, ENST00000370296	2208	22	13528	1.67095	1	0.900247	99.8113
GOTERM_BP_FAT	GO:0060675~ureteric bud morphogenesis	6	0.200334	0.283519	ENST00000420696, ENST00000367882, ENST00000378827, ENST00000006015, ENST00000388742, ENST00000370296	2208	22	13528	1.67095	1	0.900247	99.8113
Annotation Cluster 77	Enrichment Score: 1.671201283938606
Category	Term	Count	%	PValue	Genes	List Total	Pop Hits	Pop Total	Fold Enrichment	Bonferroni	Benjamini	FDR
GOTERM_BP_FAT	GO:0008015~blood circulation	43	1.43573	0.0155435	ENST00000282588, ENST00000261917, ENST00000312156, ENST00000342679, ENST00000373798, ENST00000367468, ENST00000345060, ENST00000264424, ENST00000380874, ENST00000305988, ENST00000344849, ENST00000296402, ENST00000409852, ENST00000379378, ENST00000360666, ENST00000240662, ENST00000379453, ENST00000297268, ENST00000379375, ENST00000415912, ENST00000423902, ENST00000491895, ENST00000305249, ENST0000…	2208	186	13528	1.41641	1	0.207042	25.5265
GOTERM_BP_FAT	GO:0003013~circulatory system process	43	1.43573	0.0155435	ENST00000282588, ENST00000261917, ENST00000312156, ENST00000342679, ENST00000373798, ENST00000367468, ENST00000345060, ENST00000264424, ENST00000380874, ENST00000305988, ENST00000344849, ENST00000296402, ENST00000409852, ENST00000379378, ENST00000360666, ENST00000240662, ENST00000379453, ENST00000297268, ENST00000379375, ENST00000415912, ENST00000423902, ENST00000491895, ENST00000305249, ENST0000…	2208	186	13528	1.41641	1	0.207042	25.5265
GOTERM_BP_FAT	GO:0050880~regulation of blood vessel size	16	0.534224	0.0195051	ENST00000491895, ENST00000282588, ENST00000311585, ENST00000345060, ENST00000305988, ENST00000380874, ENST00000225538, ENST00000409852, ENST00000369295, ENST00000454343, ENST00000229416, ENST00000360666, ENST00000337539, ENST00000240662, ENST00000379453, ENST00000379375	2208	53	13528	1.8496	1	0.24134	30.9673
GOTERM_BP_FAT	GO:0035150~regulation of tube size	16	0.534224	0.0195051	ENST00000491895, ENST00000282588, ENST00000311585, ENST00000345060, ENST00000305988, ENST00000380874, ENST00000225538, ENST00000409852, ENST00000369295, ENST00000454343, ENST00000229416, ENST00000360666, ENST00000337539, ENST00000240662, ENST00000379453, ENST00000379375	2208	53	13528	1.8496	1	0.24134	30.9673
GOTERM_BP_FAT	GO:0003018~vascular process in circulatory system	17	0.567613	0.020596	ENST00000491895, ENST00000282588, ENST00000311585, ENST00000345060, ENST00000305988, ENST00000380874, ENST00000225538, ENST00000409852, ENST00000369295, ENST00000372067, ENST00000454343, ENST00000229416, ENST00000360666, ENST00000337539, ENST00000240662, ENST00000379453, ENST00000379375	2208	58	13528	1.79579	1	0.249729	32.3981
GOTERM_BP_FAT	GO:0042311~vasodilation	9	0.300501	0.0496152	ENST00000282588, ENST00000491895, ENST00000369295, ENST00000345060, ENST00000454343, ENST00000360666, ENST00000337539, ENST00000305988, ENST00000240662	2208	26	13528	2.12082	1	0.42625	61.6109
Annotation Cluster 78	Enrichment Score: 1.6553516475422507
Category	Term	Count	%	PValue	Genes	List Total	Pop Hits	Pop Total	Fold Enrichment	Bonferroni	Benjamini	FDR
GOTERM_MF_FAT	GO:0004879~ligand-dependent nuclear receptor activity	19	0.634391	0.0045719	ENST00000333003, ENST00000376896, ENST00000437042, ENST00000361525, ENST00000395064, ENST00000230901, ENST00000405666, ENST00000242057, ENST00000330847, ENST00000396671, ENST00000394166, ENST00000335670, ENST00000367362, ENST00000296425, ENST00000425707, ENST00000440973, ENST00000339562, ENST00000450525, ENST00000425241	2149	58	12983	1.97908	0.998656	0.181576	7.29809
UP_SEQ_FEATURE	zinc finger region:NR C4-type	15	0.500835	0.00674904	ENST00000333003, ENST00000376896, ENST00000437042, ENST00000361525, ENST00000405666, ENST00000330847, ENST00000396671, ENST00000394166, ENST00000335670, ENST00000367362, ENST00000425707, ENST00000440973, ENST00000450525, ENST00000339562, ENST00000425241	2978	45	19113	2.13936	1	0.618205	12.331
UP_SEQ_FEATURE	DNA-binding region:Nuclear receptor	15	0.500835	0.00674904	ENST00000333003, ENST00000376896, ENST00000437042, ENST00000361525, ENST00000405666, ENST00000330847, ENST00000396671, ENST00000394166, ENST00000335670, ENST00000367362, ENST00000425707, ENST00000440973, ENST00000450525, ENST00000339562, ENST00000425241	2978	45	19113	2.13936	1	0.618205	12.331
GOTERM_MF_FAT	GO:0003707~steroid hormone receptor activity	16	0.534224	0.0105446	ENST00000333003, ENST00000376896, ENST00000437042, ENST00000361525, ENST00000405666, ENST00000330847, ENST00000396671, ENST00000394166, ENST00000335670, ENST00000367362, ENST00000296425, ENST00000425707, ENST00000440973, ENST00000450525, ENST00000339562, ENST00000425241	2149	49	12983	1.97271	1	0.263564	16.0801
INTERPRO	IPR001628:Zinc finger, nuclear hormone receptor-type	15	0.500835	0.0112432	ENST00000333003, ENST00000376896, ENST00000437042, ENST00000361525, ENST00000405666, ENST00000330847, ENST00000396671, ENST00000394166, ENST00000335670, ENST00000367362, ENST00000425707, ENST00000440973, ENST00000450525, ENST00000339562, ENST00000425241	2687	46	16659	2.02169	1	0.551787	18.1745
INTERPRO	IPR013088:Zinc finger, NHR/GATA-type	16	0.534224	0.0123465	ENST00000333003, ENST00000376896, ENST00000437042, ENST00000361525, ENST00000405666, ENST00000395715, ENST00000396671, ENST00000330847, ENST00000394166, ENST00000335670, ENST00000367362, ENST00000440973, ENST00000450525, ENST00000339562, ENST00000425241, ENST00000335135	2687	51	16659	1.94505	1	0.557623	19.7791
INTERPRO	IPR001723:Steroid hormone receptor	15	0.500835	0.0136934	ENST00000333003, ENST00000376896, ENST00000437042, ENST00000361525, ENST00000405666, ENST00000330847, ENST00000396671, ENST00000394166, ENST00000335670, ENST00000367362, ENST00000425707, ENST00000440973, ENST00000450525, ENST00000339562, ENST00000425241	2687	47	16659	1.97868	1	0.577717	21.6978
INTERPRO	IPR008946:Nuclear hormone receptor, ligand-binding	15	0.500835	0.0165356	ENST00000333003, ENST00000376896, ENST00000437042, ENST00000361525, ENST00000405666, ENST00000330847, ENST00000396671, ENST00000394166, ENST00000335670, ENST00000367362, ENST00000425707, ENST00000440973, ENST00000450525, ENST00000339562, ENST00000425241	2687	48	16659	1.93745	1	0.606079	25.6055
INTERPRO	IPR000536:Nuclear hormone receptor, ligand-binding, core	15	0.500835	0.0165356	ENST00000333003, ENST00000376896, ENST00000437042, ENST00000361525, ENST00000405666, ENST00000330847, ENST00000396671, ENST00000394166, ENST00000335670, ENST00000367362, ENST00000425707, ENST00000440973, ENST00000450525, ENST00000339562, ENST00000425241	2687	48	16659	1.93745	1	0.606079	25.6055
SMART	SM00399:ZnF_C4	15	0.500835	0.0351221	ENST00000333003, ENST00000376896, ENST00000437042, ENST00000361525, ENST00000405666, ENST00000330847, ENST00000396671, ENST00000394166, ENST00000335670, ENST00000367362, ENST00000425707, ENST00000440973, ENST00000450525, ENST00000339562, ENST00000425241	1686	46	9079	1.75596	1	0.685845	39.4928
SMART	SM00430:HOLI	15	0.500835	0.0492523	ENST00000333003, ENST00000376896, ENST00000437042, ENST00000361525, ENST00000405666, ENST00000330847, ENST00000396671, ENST00000394166, ENST00000335670, ENST00000367362, ENST00000425707, ENST00000440973, ENST00000450525, ENST00000339562, ENST00000425241	1686	48	9079	1.68279	1	0.654638	50.8214
UP_SEQ_FEATURE	region of interest:Ligand-binding	9	0.300501	0.0832989	ENST00000335670, ENST00000376896, ENST00000367362, ENST00000425707, ENST00000437042, ENST00000339562, ENST00000450525, ENST00000330847, ENST00000396671	2978	30	19113	1.92542	1	0.993373	81.5518
UP_SEQ_FEATURE	region of interest:Modulating	5	0.166945	0.162111	ENST00000335670, ENST00000425707, ENST00000437042, ENST00000450525, ENST00000396671	2978	14	19113	2.29217	1	0.999558	96.7846
UP_SEQ_FEATURE	region of interest:Hinge	6	0.200334	0.250739	ENST00000335670, ENST00000376896, ENST00000425707, ENST00000437042, ENST00000440973, ENST00000332556	2978	22	19113	1.75038	1	0.999971	99.6338
Annotation Cluster 79	Enrichment Score: 1.6368801329640874
Category	Term	Count	%	PValue	Genes	List Total	Pop Hits	Pop Total	Fold Enrichment	Bonferroni	Benjamini	FDR
GOTERM_MF_FAT	GO:0005160~transforming growth factor beta receptor binding	9	0.300501	0.00328571	ENST00000366930, ENST00000400137, ENST00000262160, ENST00000359013, ENST00000374994, ENST00000262158, ENST00000393359, ENST00000344849, ENST00000212355	2149	17	12983	3.1984	0.99134	0.142039	5.29722
GOTERM_MF_FAT	GO:0050431~transforming growth factor beta binding	6	0.200334	0.0149537	ENST00000243562, ENST00000260356, ENST00000359013, ENST00000374994, ENST00000344849, ENST00000212355	2149	10	12983	3.62485	1	0.303964	22.0549
GOTERM_BP_FAT	GO:0060389~pathway-restricted SMAD protein phosphorylation	6	0.200334	0.0333616	ENST00000366930, ENST00000378827, ENST00000359013, ENST00000374994, ENST00000262158, ENST00000212355	2208	12	13528	3.06341	1	0.337331	47.1844
GOTERM_MF_FAT	GO:0005114~type II transforming growth factor beta receptor binding	4	0.133556	0.0610723	ENST00000366930, ENST00000374994, ENST00000344849, ENST00000212355	2149	6	12983	4.02761	1	0.62783	64.7301
GOTERM_CC_FAT	GO:0070022~transforming growth factor beta receptor complex	3	0.100167	0.0653326	ENST00000359013, ENST00000374994, ENST00000344849	1994	3	12782	6.41023	1	0.36349	63.7729
Annotation Cluster 80	Enrichment Score: 1.6290480945679813
Category	Term	Count	%	PValue	Genes	List Total	Pop Hits	Pop Total	Fold Enrichment	Bonferroni	Benjamini	FDR
GOTERM_MF_FAT	GO:0004709~MAP kinase kinase kinase activity	10	0.33389	0.00172207	ENST00000361357, ENST00000375321, ENST00000338983, ENST00000267079, ENST00000275493, ENST00000309100, ENST00000359015, ENST00000366919, ENST00000409947, ENST00000399503	2149	19	12983	3.17969	0.916849	0.0912248	2.8101
GOTERM_BP_FAT	GO:0043406~positive regulation of MAP kinase activity	28	0.934891	0.00599929	ENST00000282588, ENST00000422987, ENST00000331163, ENST00000342679, ENST00000275493, ENST00000378688, ENST00000309100, ENST00000359015, ENST00000409947, ENST00000445399, ENST00000262995, ENST00000477593, ENST00000306901, ENST00000427716, ENST00000379375, ENST00000399503, ENST00000341500, ENST00000311585, ENST00000338983, ENST00000353065, ENST00000260356, ENST00000280155, ENST00000494774, ENST0000…	2208	102	13528	1.68187	1	0.104753	10.7036
GOTERM_BP_FAT	GO:0043408~regulation of MAPKKK cascade	29	0.96828	0.00805444	ENST00000343849, ENST00000345060, ENST00000309100, ENST00000359015, ENST00000404625, ENST00000409947, ENST00000305988, ENST00000262995, ENST00000382353, ENST00000427716, ENST00000316059, ENST00000419821, ENST00000379375, ENST00000340020, ENST00000399503, ENST00000341500, ENST00000303296, ENST00000338983, ENST00000296795, ENST00000457016, ENST00000494774, ENST00000280154, ENST00000419235, ENST0000…	2208	109	13528	1.63007	1	0.128421	14.1138
GOTERM_BP_FAT	GO:0031098~stress-activated protein kinase signaling pathway	19	0.634391	0.0100679	ENST00000375708, ENST00000395169, ENST00000338983, ENST00000267079, ENST00000309100, ENST00000359015, ENST00000409947, ENST00000366919, ENST00000347992, ENST00000494774, ENST00000262995, ENST00000374182, ENST00000263881, ENST00000427716, ENST00000025008, ENST00000419821, ENST00000436636, ENST00000397981, ENST00000399503	2208	63	13528	1.84777	1	0.152195	17.335
GOTERM_BP_FAT	GO:0007254~JNK cascade	18	0.601002	0.0111635	ENST00000375708, ENST00000395169, ENST00000338983, ENST00000267079, ENST00000309100, ENST00000359015, ENST00000409947, ENST00000366919, ENST00000347992, ENST00000494774, ENST00000262995, ENST00000374182, ENST00000263881, ENST00000427716, ENST00000025008, ENST00000419821, ENST00000436636, ENST00000399503	2208	59	13528	1.8692	1	0.163052	19.0394
GOTERM_BP_FAT	GO:0043506~regulation of JUN kinase activity	12	0.400668	0.0298706	ENST00000303296, ENST00000262995, ENST00000338983, ENST00000427716, ENST00000309100, ENST00000278568, ENST00000359015, ENST00000409947, ENST00000280154, ENST00000494774, ENST00000379375, ENST00000399503	2208	37	13528	1.98707	1	0.31913	43.478
GOTERM_BP_FAT	GO:0080135~regulation of cellular response to stress	25	0.834725	0.0410348	ENST00000402554, ENST00000309100, ENST00000359015, ENST00000409947, ENST00000262995, ENST00000427716, ENST00000316059, ENST00000419821, ENST00000340020, ENST00000379375, ENST00000399503, ENST00000303296, ENST00000338983, ENST00000296795, ENST00000280154, ENST00000494774, ENST00000318037, ENST00000419235, ENST00000366930, ENST00000212015, ENST00000468300, ENST00000305476, ENST00000278568, ENST0000…	2208	103	13528	1.48709	1	0.383261	54.5384
GOTERM_BP_FAT	GO:0070302~regulation of stress-activated protein kinase signaling pathway	18	0.601002	0.0487421	ENST00000303296, ENST00000338983, ENST00000296795, ENST00000309100, ENST00000359015, ENST00000409947, ENST00000494774, ENST00000280154, ENST00000419235, ENST00000262995, ENST00000366930, ENST00000305476, ENST00000427716, ENST00000278568, ENST00000419821, ENST00000340020, ENST00000379375, ENST00000399503	2208	69	13528	1.5983	1	0.422789	60.9419
GOTERM_BP_FAT	GO:0043507~positive regulation of JUN kinase activity	10	0.33389	0.0649643	ENST00000262995, ENST00000338983, ENST00000427716, ENST00000309100, ENST00000278568, ENST00000359015, ENST00000409947, ENST00000494774, ENST00000379375, ENST00000399503	2208	32	13528	1.91463	1	0.500654	71.7401
GOTERM_BP_FAT	GO:0000187~activation of MAPK activity	20	0.66778	0.066919	ENST00000341500, ENST00000282588, ENST00000422987, ENST00000342679, ENST00000338983, ENST00000353065, ENST00000260356, ENST00000359015, ENST00000309100, ENST00000409947, ENST00000280155, ENST00000494774, ENST00000445399, ENST00000262995, ENST00000477593, ENST00000306901, ENST00000427716, ENST00000397128, ENST00000392299, ENST00000397827, ENST00000399503	2208	82	13528	1.49434	1	0.508934	72.8311
GOTERM_BP_FAT	GO:0046328~regulation of JNK cascade	16	0.534224	0.0984871	ENST00000303296, ENST00000338983, ENST00000296795, ENST00000309100, ENST00000359015, ENST00000409947, ENST00000494774, ENST00000280154, ENST00000419235, ENST00000262995, ENST00000427716, ENST00000278568, ENST00000419821, ENST00000340020, ENST00000379375, ENST00000399503	2208	65	13528	1.50814	1	0.611539	85.7814
GOTERM_BP_FAT	GO:0007257~activation of JUN kinase activity	8	0.267112	0.118194	ENST00000262995, ENST00000338983, ENST00000427716, ENST00000309100, ENST00000359015, ENST00000409947, ENST00000494774, ENST00000399503	2208	26	13528	1.88517	1	0.665761	90.6186
Annotation Cluster 81	Enrichment Score: 1.6089857852233687
Category	Term	Count	%	PValue	Genes	List Total	Pop Hits	Pop Total	Fold Enrichment	Bonferroni	Benjamini	FDR
UP_SEQ_FEATURE	zinc finger region:RING-CH-type	6	0.200334	0.0185426	ENST00000266643, ENST00000274056, ENST00000308660, ENST00000274140, ENST00000453424, ENST00000273067	2978	11	19113	3.50076	1	0.837392	30.4922
INTERPRO	IPR011016:Zinc finger, RING-CH-type	6	0.200334	0.0213704	ENST00000266643, ENST00000274056, ENST00000308660, ENST00000274140, ENST00000453424, ENST00000273067	2687	11	16659	3.38174	1	0.636866	31.8333
SMART	SM00744:RINGv	6	0.200334	0.0375888	ENST00000266643, ENST00000274056, ENST00000308660, ENST00000274140, ENST00000453424, ENST00000273067	1686	11	9079	2.93724	1	0.658815	41.6305
Annotation Cluster 82	Enrichment Score: 1.5988464762900385
Category	Term	Count	%	PValue	Genes	List Total	Pop Hits	Pop Total	Fold Enrichment	Bonferroni	Benjamini	FDR
UP_SEQ_FEATURE	domain:VWFC	8	0.267112	0.0144167	ENST00000366787, ENST00000380518, ENST00000374866, ENST00000451137, ENST00000260356, ENST00000225964, ENST00000295633, ENST00000304636	2978	18	19113	2.85247	1	0.789367	24.5882
INTERPRO	IPR001007:von Willebrand factor, type C	13	0.434057	0.0204413	ENST00000366787, ENST00000280527, ENST00000380518, ENST00000374866, ENST00000451137, ENST00000260356, ENST00000427124, ENST00000225964, ENST00000254958, ENST00000295633, ENST00000204604, ENST00000333592, ENST00000304636	2687	40	16659	2.01495	1	0.633718	30.676
SMART	SM00214:VWC	13	0.434057	0.0542107	ENST00000366787, ENST00000280527, ENST00000380518, ENST00000374866, ENST00000451137, ENST00000260356, ENST00000427124, ENST00000225964, ENST00000254958, ENST00000295633, ENST00000204604, ENST00000333592, ENST00000304636	1686	40	9079	1.7501	1	0.672859	54.3053
Annotation Cluster 83	Enrichment Score: 1.5986743845087459
Category	Term	Count	%	PValue	Genes	List Total	Pop Hits	Pop Total	Fold Enrichment	Bonferroni	Benjamini	FDR
GOTERM_BP_FAT	GO:0044057~regulation of system process	71	2.37062	0.002104	ENST00000317775, ENST00000374632, ENST00000262493, ENST00000343849, ENST00000378688, ENST00000367468, ENST00000397492, ENST00000287766, ENST00000296585, ENST00000242208, ENST00000393752, ENST00000252456, ENST00000409852, ENST00000261783, ENST00000395494, ENST00000269141, ENST00000421865, ENST00000379453, ENST00000345330, ENST00000313601, ENST00000353065, ENST00000342788, ENST00000374574, ENST0000…	2208	309	13528	1.40778	0.999921	0.0503318	3.88509
GOTERM_BP_FAT	GO:0031644~regulation of neurological system process	36	1.202	0.0211661	ENST00000369851, ENST00000374632, ENST00000275493, ENST00000367468, ENST00000378688, ENST00000397492, ENST00000305988, ENST00000287766, ENST00000296585, ENST00000393752, ENST00000269141, ENST00000421865, ENST00000439476, ENST00000345330, ENST00000313601, ENST00000379375, ENST00000369535, ENST00000305249, ENST00000341998, ENST00000311585, ENST00000371561, ENST00000342788, ENST00000276449, ENST0000…	2208	153	13528	1.4416	1	0.25439	33.1345
GOTERM_BP_FAT	GO:0051969~regulation of transmission of nerve impulse	34	1.13523	0.0316748	ENST00000369851, ENST00000374632, ENST00000275493, ENST00000378688, ENST00000367468, ENST00000397492, ENST00000287766, ENST00000296585, ENST00000393752, ENST00000269141, ENST00000421865, ENST00000439476, ENST00000345330, ENST00000313601, ENST00000379375, ENST00000369535, ENST00000305249, ENST00000341998, ENST00000311585, ENST00000371561, ENST00000342788, ENST00000276449, ENST00000264381, ENST0000…	2208	147	13528	1.41709	1	0.327511	45.4232
GOTERM_BP_FAT	GO:0050804~regulation of synaptic transmission	31	1.03506	0.048021	ENST00000369851, ENST00000374632, ENST00000275493, ENST00000378688, ENST00000367468, ENST00000397492, ENST00000287766, ENST00000393752, ENST00000421865, ENST00000439476, ENST00000345330, ENST00000313601, ENST00000379375, ENST00000369535, ENST00000305249, ENST00000341998, ENST00000311585, ENST00000371561, ENST00000342788, ENST00000276449, ENST00000264381, ENST00000369512, ENST00000334186, ENST0000…	2208	136	13528	1.39655	1	0.420288	60.3811
GOTERM_BP_FAT	GO:0048167~regulation of synaptic plasticity	15	0.500835	0.149899	ENST00000369535, ENST00000374632, ENST00000341998, ENST00000371561, ENST00000367468, ENST00000276449, ENST00000397492, ENST00000334186, ENST00000393752, ENST00000393029, ENST00000324501, ENST00000337539, ENST00000439476, ENST00000345330, ENST00000256078	2208	64	13528	1.43597	1	0.732888	95.2893
Annotation Cluster 84	Enrichment Score: 1.5656226948296972
Category	Term	Count	%	PValue	Genes	List Total	Pop Hits	Pop Total	Fold Enrichment	Bonferroni	Benjamini	FDR
INTERPRO	IPR013763:Cyclin-related	14	0.467446	0.00376671	ENST00000372991, ENST00000261254, ENST00000370500, ENST00000262133, ENST00000340828, ENST00000440264, ENST00000262643, ENST00000313401, ENST00000265992, ENST00000274026, ENST00000316355, ENST00000256925, ENST00000295414, ENST00000227507	2687	37	16659	2.34589	0.99995	0.350058	6.47546
PIR_SUPERFAMILY	PIRSF001771:cyclin, A/B/D/E types	6	0.200334	0.0146896	ENST00000372991, ENST00000261254, ENST00000440264, ENST00000262643, ENST00000274026, ENST00000227507	1091	11	7396	3.69769	1	0.978669	20.9414
SP_PIR_KEYWORDS	cell cycle control	11	0.367279	0.0152142	ENST00000372991, ENST00000261254, ENST00000262133, ENST00000395284, ENST00000340828, ENST00000245960, ENST00000262643, ENST00000265734, ENST00000312990, ENST00000274026, ENST00000227507	2978	31	19235	2.29191	0.999978	0.152195	20.6421
INTERPRO	IPR004367:Cyclin, C-terminal	7	0.233723	0.0162674	ENST00000372991, ENST00000261254, ENST00000440264, ENST00000262643, ENST00000265992, ENST00000274026, ENST00000227507	2687	14	16659	3.09993	1	0.607922	25.2448
SP_PIR_KEYWORDS	cyclin	15	0.500835	0.0169357	ENST00000261254, ENST00000244741, ENST00000262643, ENST00000313401, ENST00000316355, ENST00000274026, ENST00000227507, ENST00000295414, ENST00000372991, ENST00000340828, ENST00000440264, ENST00000265992, ENST00000265734, ENST00000312990, ENST00000256925	2978	50	19235	1.93771	0.999994	0.165697	22.7086
INTERPRO	IPR006670:Cyclin	13	0.434057	0.0204413	ENST00000372991, ENST00000261254, ENST00000370500, ENST00000262133, ENST00000340828, ENST00000440264, ENST00000262643, ENST00000265992, ENST00000274026, ENST00000316355, ENST00000256925, ENST00000295414, ENST00000227507	2687	40	16659	2.01495	1	0.633718	30.676
PIR_SUPERFAMILY	PIRSF001771:Cyclin_A_B_D_E	6	0.200334	0.0221782	ENST00000372991, ENST00000261254, ENST00000440264, ENST00000262643, ENST00000274026, ENST00000227507	1091	12	7396	3.38955	1	0.964283	29.9614
GOTERM_BP_FAT	GO:0045737~positive regulation of cyclin-dependent protein kinase activity	5	0.166945	0.0284637	ENST00000372991, ENST00000261254, ENST00000275493, ENST00000379579, ENST00000227507	2208	8	13528	3.82926	1	0.309403	41.9158
INTERPRO	IPR014400:Cyclin, A/B/D/E	6	0.200334	0.0318594	ENST00000372991, ENST00000261254, ENST00000440264, ENST00000262643, ENST00000274026, ENST00000227507	2687	12	16659	3.09993	1	0.735128	43.6943
SMART	SM00385:CYCLIN	13	0.434057	0.0542107	ENST00000372991, ENST00000261254, ENST00000370500, ENST00000262133, ENST00000340828, ENST00000440264, ENST00000262643, ENST00000265992, ENST00000274026, ENST00000316355, ENST00000256925, ENST00000295414, ENST00000227507	1686	40	9079	1.7501	1	0.672859	54.3053
INTERPRO	IPR015451:Cyclin D	3	0.100167	0.0695898	ENST00000372991, ENST00000261254, ENST00000227507	2687	3	16659	6.19985	1	0.866683	72.184
INTERPRO	IPR006671:Cyclin, N-terminal	10	0.33389	0.0724426	ENST00000372991, ENST00000261254, ENST00000340828, ENST00000440264, ENST00000262643, ENST00000265992, ENST00000316355, ENST00000274026, ENST00000227507, ENST00000295414	2687	33	16659	1.87874	1	0.872169	73.6588
BIOCARTA	h_cellcyclePathway:Cyclins and Cell Cycle Regulation	9	0.300501	0.170207	ENST00000372991, ENST00000244741, ENST00000261254, ENST00000395284, ENST00000440264, ENST00000262643, ENST00000265734, ENST00000312990, ENST00000227507	320	25	1437	1.61662	1	0.945671	91.5277
Annotation Cluster 85	Enrichment Score: 1.556200653843658
Category	Term	Count	%	PValue	Genes	List Total	Pop Hits	Pop Total	Fold Enrichment	Bonferroni	Benjamini	FDR
GOTERM_CC_FAT	GO:0070161~anchoring junction	41	1.36895	0.00517544	ENST00000282561, ENST00000426073, ENST00000262713, ENST00000418310, ENST00000422387, ENST00000296585, ENST00000251081, ENST00000366844, ENST00000318008, ENST00000389757, ENST00000225394, ENST00000257197, ENST00000332175, ENST00000269141, ENST00000216181, ENST00000371336, ENST00000400169, ENST00000436874, ENST00000434452, ENST00000421351, ENST00000375221, ENST00000378191, ENST00000322764, ENST0000…	1994	172	12782	1.52802	0.970952	0.0912121	7.50157
GOTERM_CC_FAT	GO:0005912~adherens junction	35	1.16861	0.0222355	ENST00000282561, ENST00000426073, ENST00000262713, ENST00000418310, ENST00000296585, ENST00000366844, ENST00000318008, ENST00000225394, ENST00000332175, ENST00000269141, ENST00000216181, ENST00000371336, ENST00000400169, ENST00000436874, ENST00000375221, ENST00000378191, ENST00000322764, ENST00000372755, ENST00000229330, ENST00000264659, ENST00000358204, ENST00000457016, ENST00000262158, ENST0000…	1994	155	12782	1.44747	1	0.201903	28.6752
GOTERM_CC_FAT	GO:0030055~cell-substrate junction	26	0.868114	0.0372906	ENST00000426073, ENST00000262713, ENST00000418310, ENST00000296585, ENST00000366844, ENST00000318008, ENST00000225394, ENST00000371336, ENST00000263238, ENST00000322764, ENST00000264659, ENST00000229330, ENST00000372755, ENST00000358204, ENST00000353479, ENST00000361773, ENST00000245932, ENST00000395631, ENST00000271620, ENST00000328656, ENST00000379446, ENST00000312675, ENST00000278568, ENST0000…	1994	112	12782	1.48809	1	0.270999	43.5108
GOTERM_CC_FAT	GO:0005925~focal adhesion	24	0.801336	0.0400346	ENST00000426073, ENST00000322764, ENST00000262713, ENST00000358204, ENST00000418310, ENST00000264659, ENST00000229330, ENST00000372755, ENST00000361773, ENST00000245932, ENST00000296585, ENST00000395631, ENST00000366844, ENST00000318008, ENST00000271620, ENST00000225394, ENST00000379446, ENST00000328656, ENST00000312675, ENST00000278568, ENST00000371336, ENST00000260130, ENST00000378004, ENST0000…	1994	102	12782	1.50829	1	0.271414	45.8826
GOTERM_CC_FAT	GO:0016323~basolateral plasma membrane	42	1.40234	0.0456601	ENST00000426073, ENST00000262713, ENST00000418310, ENST00000275493, ENST00000296585, ENST00000267101, ENST00000366844, ENST00000318008, ENST00000376020, ENST00000454355, ENST00000225394, ENST00000355999, ENST00000371336, ENST00000263238, ENST00000374338, ENST00000262461, ENST00000375221, ENST00000322764, ENST00000372755, ENST00000229330, ENST00000264659, ENST00000358204, ENST00000342788, ENST0000…	1994	203	12782	1.32625	1	0.292807	50.4576
GOTERM_CC_FAT	GO:0005924~cell-substrate adherens junction	24	0.801336	0.058645	ENST00000426073, ENST00000322764, ENST00000262713, ENST00000358204, ENST00000418310, ENST00000264659, ENST00000229330, ENST00000372755, ENST00000361773, ENST00000245932, ENST00000296585, ENST00000395631, ENST00000366844, ENST00000318008, ENST00000271620, ENST00000225394, ENST00000379446, ENST00000328656, ENST00000312675, ENST00000278568, ENST00000371336, ENST00000260130, ENST00000378004, ENST0000…	1994	106	12782	1.45137	1	0.346174	59.6758
Annotation Cluster 86	Enrichment Score: 1.5143174379796305
Category	Term	Count	%	PValue	Genes	List Total	Pop Hits	Pop Total	Fold Enrichment	Bonferroni	Benjamini	FDR
SP_PIR_KEYWORDS	thiol protease	31	1.03506	0.00923503	ENST00000250066, ENST00000398896, ENST00000315927, ENST00000294383, ENST00000203664, ENST00000300896, ENST00000400301, ENST00000309469, ENST00000323460, ENST00000339865, ENST00000369135, ENST00000307050, ENST00000219473, ENST00000156084, ENST00000307017, ENST00000003302, ENST00000394253, ENST00000392738, ENST00000338981, ENST00000257934, ENST00000393139, ENST00000004980, ENST00000306177, ENST0000…	2978	126	19235	1.58913	0.998488	0.10259	13.057
GOTERM_MF_FAT	GO:0004221~ubiquitin thiolesterase activity	21	0.701169	0.017585	ENST00000003302, ENST00000394253, ENST00000392738, ENST00000250066, ENST00000338981, ENST00000398896, ENST00000294383, ENST00000300896, ENST00000400301, ENST00000306177, ENST00000289865, ENST00000344836, ENST00000339865, ENST00000377595, ENST00000394070, ENST00000369135, ENST00000219473, ENST00000156084, ENST00000425394, ENST00000380324, ENST00000307017	2149	75	12983	1.6916	1	0.333933	25.4276
INTERPRO	IPR001394:Peptidase C19, ubiquitin carboxyl-terminal hydrolase 2	17	0.567613	0.0294719	ENST00000003302, ENST00000392738, ENST00000394253, ENST00000250066, ENST00000338981, ENST00000398896, ENST00000294383, ENST00000300896, ENST00000400301, ENST00000306177, ENST00000289865, ENST00000344836, ENST00000339865, ENST00000219473, ENST00000425394, ENST00000380324, ENST00000307017	2687	61	16659	1.72783	1	0.712614	41.1796
GOTERM_MF_FAT	GO:0008234~cysteine-type peptidase activity	33	1.10184	0.0350996	ENST00000324068, ENST00000250066, ENST00000398896, ENST00000315927, ENST00000294383, ENST00000203664, ENST00000300896, ENST00000400301, ENST00000309469, ENST00000323460, ENST00000339865, ENST00000369135, ENST00000307050, ENST00000219473, ENST00000156084, ENST00000307017, ENST00000003302, ENST00000394253, ENST00000392738, ENST00000338981, ENST00000257934, ENST00000393139, ENST00000004980, ENST0000…	2149	141	12983	1.41395	1	0.483671	44.6166
INTERPRO	IPR018200:Peptidase C19, ubiquitin carboxyl-terminal hydrolase 2, conserved site	16	0.534224	0.044267	ENST00000003302, ENST00000392738, ENST00000394253, ENST00000338981, ENST00000250066, ENST00000398896, ENST00000294383, ENST00000300896, ENST00000400301, ENST00000306177, ENST00000289865, ENST00000344836, ENST00000339865, ENST00000219473, ENST00000380324, ENST00000307017	2687	59	16659	1.68132	1	0.799454	55.2104
GOTERM_MF_FAT	GO:0016790~thiolester hydrolase activity	23	0.767947	0.110338	ENST00000003302, ENST00000394253, ENST00000392738, ENST00000250066, ENST00000338981, ENST00000398896, ENST00000315927, ENST00000294383, ENST00000203664, ENST00000300896, ENST00000400301, ENST00000306177, ENST00000289865, ENST00000344836, ENST00000339865, ENST00000377595, ENST00000394070, ENST00000369135, ENST00000219473, ENST00000156084, ENST00000425394, ENST00000380324, ENST00000307017	2149	102	12983	1.36228	1	0.769386	85.5352
Annotation Cluster 87	Enrichment Score: 1.5093487228318547
Category	Term	Count	%	PValue	Genes	List Total	Pop Hits	Pop Total	Fold Enrichment	Bonferroni	Benjamini	FDR
GOTERM_BP_FAT	GO:0018210~peptidyl-threonine modification	10	0.33389	0.00362956	ENST00000303296, ENST00000374182, ENST00000267079, ENST00000366672, ENST00000407008, ENST00000359013, ENST00000360351, ENST00000257963, ENST00000374994, ENST00000341901	2208	21	13528	2.91753	1	0.0727523	6.61222
GOTERM_BP_FAT	GO:0018107~peptidyl-threonine phosphorylation	9	0.300501	0.0046353	ENST00000303296, ENST00000374182, ENST00000267079, ENST00000407008, ENST00000359013, ENST00000360351, ENST00000257963, ENST00000374994, ENST00000341901	2208	18	13528	3.06341	1	0.0866526	8.36985
GOTERM_BP_FAT	GO:0018105~peptidyl-serine phosphorylation	8	0.267112	0.182943	ENST00000303296, ENST00000264235, ENST00000267079, ENST00000407008, ENST00000359013, ENST00000374994, ENST00000341901, ENST00000399503	2208	29	13528	1.69015	1	0.788817	97.7657
GOTERM_BP_FAT	GO:0018209~peptidyl-serine modification	9	0.300501	0.298097	ENST00000303296, ENST00000264235, ENST00000267079, ENST00000366672, ENST00000407008, ENST00000359013, ENST00000374994, ENST00000341901, ENST00000399503	2208	39	13528	1.41388	1	0.910845	99.8718
Annotation Cluster 88	Enrichment Score: 1.5059674125644125
Category	Term	Count	%	PValue	Genes	List Total	Pop Hits	Pop Total	Fold Enrichment	Bonferroni	Benjamini	FDR
GOTERM_BP_FAT	GO:0007034~vacuolar transport	13	0.434057	0.00315827	ENST00000216106, ENST00000000412, ENST00000338008, ENST00000395098, ENST00000338963, ENST00000256637, ENST00000372232, ENST00000313219, ENST00000305988, ENST00000394657, ENST00000309469, ENST00000204679, ENST00000355264	2208	32	13528	2.48902	0.999999	0.0659622	5.77764
GOTERM_BP_FAT	GO:0006623~protein targeting to vacuole	6	0.200334	0.0140942	ENST00000338008, ENST00000338963, ENST00000372232, ENST00000309469, ENST00000204679, ENST00000355264	2208	10	13528	3.67609	1	0.191279	23.4365
GOTERM_BP_FAT	GO:0007041~lysosomal transport	9	0.300501	0.0398608	ENST00000216106, ENST00000000412, ENST00000338008, ENST00000338963, ENST00000256637, ENST00000305988, ENST00000394657, ENST00000204679, ENST00000355264	2208	25	13528	2.20565	1	0.378306	53.4799
GOTERM_BP_FAT	GO:0006622~protein targeting to lysosome	4	0.133556	0.0908307	ENST00000338008, ENST00000338963, ENST00000204679, ENST00000355264	2208	7	13528	3.50104	1	0.588644	83.3292
GOTERM_BP_FAT	GO:0008333~endosome to lysosome transport	5	0.166945	0.183187	ENST00000216106, ENST00000000412, ENST00000256637, ENST00000305988, ENST00000394657	2208	14	13528	2.18815	1	0.78874	97.7782
Annotation Cluster 89	Enrichment Score: 1.5029922696379132
Category	Term	Count	%	PValue	Genes	List Total	Pop Hits	Pop Total	Fold Enrichment	Bonferroni	Benjamini	FDR
UP_SEQ_FEATURE	domain:DCUN1	4	0.133556	0.0294904	ENST00000292782, ENST00000334635, ENST00000324344, ENST00000260247	2978	5	19113	5.13445	1	0.910015	44.1065
INTERPRO	IPR014764:Defective in cullin neddylation	4	0.133556	0.0324094	ENST00000292782, ENST00000334635, ENST00000324344, ENST00000260247	2687	5	16659	4.95988	1	0.735794	44.2591
INTERPRO	IPR005176:Protein of unknown function DUF298	4	0.133556	0.0324094	ENST00000292782, ENST00000334635, ENST00000324344, ENST00000260247	2687	5	16659	4.95988	1	0.735794	44.2591
Annotation Cluster 90	Enrichment Score: 1.5021696192931262
Category	Term	Count	%	PValue	Genes	List Total	Pop Hits	Pop Total	Fold Enrichment	Bonferroni	Benjamini	FDR
GOTERM_BP_FAT	GO:0046578~regulation of Ras protein signal transduction	54	1.80301	0.000565122	ENST00000216373, ENST00000296315, ENST00000250066, ENST00000402554, ENST00000398970, ENST00000341460, ENST00000444836, ENST00000406870, ENST00000336505, ENST00000225394, ENST00000274710, ENST00000326793, ENST00000367328, ENST00000427716, ENST00000269141, ENST00000311955, ENST00000370455, ENST00000344636, ENST00000273221, ENST00000355312, ENST00000303965, ENST00000369983, ENST00000342784, ENST0000…	2208	210	13528	1.57547	0.920851	0.0171066	1.05787
GOTERM_BP_FAT	GO:0051056~regulation of small GTPase mediated signal transduction	62	2.07012	0.000731364	ENST00000216373, ENST00000296315, ENST00000250066, ENST00000402554, ENST00000398970, ENST00000341460, ENST00000444836, ENST00000310803, ENST00000406870, ENST00000336505, ENST00000225394, ENST00000274710, ENST00000326793, ENST00000367328, ENST00000269141, ENST00000427716, ENST00000311955, ENST00000370455, ENST00000344636, ENST00000273221, ENST00000355312, ENST00000303965, ENST00000369983, ENST0000…	2208	252	13528	1.50739	0.962478	0.0208239	1.36704
GOTERM_MF_FAT	GO:0060589~nucleoside-triphosphatase regulator activity	86	2.87145	0.0164674	ENST00000367460, ENST00000261574, ENST00000216373, ENST00000296315, ENST00000396024, ENST00000250066, ENST00000465645, ENST00000341460, ENST00000347992, ENST00000260283, ENST00000310803, ENST00000306065, ENST00000265036, ENST00000396432, ENST00000225394, ENST00000274710, ENST00000367328, ENST00000326793, ENST00000427716, ENST00000311956, ENST00000370455, ENST00000392521, ENST00000223023, ENST0000…	2149	413	12983	1.25802	1	0.324831	24.0122
GOTERM_MF_FAT	GO:0030695~GTPase regulator activity	82	2.7379	0.0336621	ENST00000367460, ENST00000261574, ENST00000216373, ENST00000296315, ENST00000396024, ENST00000250066, ENST00000341460, ENST00000347992, ENST00000260283, ENST00000310803, ENST00000306065, ENST00000265036, ENST00000396432, ENST00000225394, ENST00000274710, ENST00000367328, ENST00000326793, ENST00000427716, ENST00000311956, ENST00000370455, ENST00000392521, ENST00000223023, ENST00000367558, ENST0000…	2149	404	12983	1.22623	1	0.473603	43.2363
GOTERM_MF_FAT	GO:0005083~small GTPase regulator activity	58	1.93656	0.0360542	ENST00000216373, ENST00000296315, ENST00000396024, ENST00000250066, ENST00000341460, ENST00000347992, ENST00000225394, ENST00000274710, ENST00000367328, ENST00000326793, ENST00000427716, ENST00000311956, ENST00000392521, ENST00000370455, ENST00000223023, ENST00000344636, ENST00000273221, ENST00000355312, ENST00000303965, ENST00000369983, ENST00000342784, ENST00000377725, ENST00000489615, ENST0000…	2149	274	12983	1.27884	1	0.488662	45.5159
SP_PIR_KEYWORDS	GTPase activation	29	0.96828	0.257394	ENST00000255006, ENST00000426335, ENST00000341460, ENST00000260283, ENST00000355086, ENST00000311380, ENST00000306065, ENST00000265036, ENST00000396432, ENST00000225394, ENST00000326793, ENST00000357668, ENST00000311956, ENST00000368194, ENST00000370455, ENST00000419673, ENST00000355312, ENST00000345122, ENST00000303965, ENST00000342784, ENST00000225235, ENST00000489615, ENST00000397843, ENST0000…	2978	159	19235	1.17806	1	0.783835	98.8755
GOTERM_MF_FAT	GO:0005096~GTPase activator activity	37	1.23539	0.55765	ENST00000367460, ENST00000255006, ENST00000250066, ENST00000426335, ENST00000341460, ENST00000260283, ENST00000355086, ENST00000311380, ENST00000310078, ENST00000306065, ENST00000265036, ENST00000396432, ENST00000225394, ENST00000326793, ENST00000357668, ENST00000311956, ENST00000368194, ENST00000370455, ENST00000370331, ENST00000367558, ENST00000419673, ENST00000367459, ENST00000355312, ENST0000…	2149	220	12983	1.01606	1	0.9944	99.9999
GOTERM_MF_FAT	GO:0008047~enzyme activator activity	51	1.70284	0.81037	ENST00000367460, ENST00000250066, ENST00000355028, ENST00000313401, ENST00000341460, ENST00000359015, ENST00000260283, ENST00000267101, ENST00000306065, ENST00000265036, ENST00000225394, ENST00000396432, ENST00000326793, ENST00000394729, ENST00000311956, ENST00000370455, ENST00000367558, ENST00000367459, ENST00000355312, ENST00000303965, ENST00000342784, ENST00000489615, ENST00000221543, ENST0000…	2149	335	12983	0.919738	1	0.999779	100
Annotation Cluster 91	Enrichment Score: 1.4977633581877556
Category	Term	Count	%	PValue	Genes	List Total	Pop Hits	Pop Total	Fold Enrichment	Bonferroni	Benjamini	FDR
GOTERM_BP_FAT	GO:0060341~regulation of cellular localization	56	1.86978	0.00922867	ENST00000437081, ENST00000378688, ENST00000239944, ENST00000332674, ENST00000395719, ENST00000062104, ENST00000242208, ENST00000222120, ENST00000316059, ENST00000295108, ENST00000263339, ENST00000300175, ENST00000486284, ENST00000304506, ENST00000338963, ENST00000487273, ENST00000369512, ENST00000296777, ENST00000245912, ENST00000452722, ENST00000438754, ENST00000366930, ENST00000212015, ENST0000…	2208	248	13528	1.38347	1	0.142796	16.0065
GOTERM_BP_FAT	GO:0046883~regulation of hormone secretion	19	0.634391	0.0164416	ENST00000277865, ENST00000300175, ENST00000311585, ENST00000328880, ENST00000243349, ENST00000381652, ENST00000239944, ENST00000282096, ENST00000062104, ENST00000242208, ENST00000432329, ENST00000264917, ENST00000316059, ENST00000215781, ENST00000254976, ENST00000256759, ENST00000295108, ENST00000379375, ENST00000423902	2208	66	13528	1.76378	1	0.215181	26.7945
GOTERM_BP_FAT	GO:0051050~positive regulation of transport	49	1.63606	0.0239438	ENST00000261537, ENST00000334082, ENST00000239944, ENST00000375856, ENST00000062104, ENST00000296585, ENST00000242208, ENST00000393752, ENST00000267101, ENST00000316059, ENST00000295797, ENST00000263339, ENST00000264664, ENST00000278379, ENST00000341500, ENST00000304506, ENST00000338963, ENST00000487273, ENST00000342788, ENST00000296777, ENST00000344770, ENST00000452722, ENST00000245912, ENST0000…	2208	223	13528	1.34625	1	0.276489	36.6155
GOTERM_BP_FAT	GO:0051046~regulation of secretion	43	1.43573	0.0538292	ENST00000277865, ENST00000328880, ENST00000437081, ENST00000378688, ENST00000243349, ENST00000404625, ENST00000239944, ENST00000371655, ENST00000062104, ENST00000242208, ENST00000222120, ENST00000267101, ENST00000316059, ENST00000256759, ENST00000295108, ENST00000263339, ENST00000379375, ENST00000423902, ENST00000305249, ENST00000311585, ENST00000300175, ENST00000486284, ENST00000215095, ENST0000…	2208	202	13528	1.30422	1	0.449438	64.69
GOTERM_BP_FAT	GO:0051047~positive regulation of secretion	23	0.767947	0.165916	ENST00000277865, ENST00000305249, ENST00000311585, ENST00000328880, ENST00000304506, ENST00000487273, ENST00000381652, ENST00000404625, ENST00000296777, ENST00000452722, ENST00000239944, ENST00000438754, ENST00000062104, ENST00000242208, ENST00000432329, ENST00000366930, ENST00000316059, ENST00000372398, ENST00000337539, ENST00000254976, ENST00000263339, ENST00000379375, ENST00000423557	2208	109	13528	1.29281	1	0.760846	96.7065
Annotation Cluster 92	Enrichment Score: 1.4913867204689102
Category	Term	Count	%	PValue	Genes	List Total	Pop Hits	Pop Total	Fold Enrichment	Bonferroni	Benjamini	FDR
INTERPRO	IPR000159:Ras-association	13	0.434057	0.0204413	ENST00000255006, ENST00000264644, ENST00000303965, ENST00000264431, ENST00000260283, ENST00000367117, ENST00000222145, ENST00000361228, ENST00000374417, ENST00000409036, ENST00000398812, ENST00000368843, ENST00000319170	2687	40	16659	2.01495	1	0.633718	30.676
UP_SEQ_FEATURE	domain:Ras-associating	11	0.367279	0.0302863	ENST00000222145, ENST00000255006, ENST00000361228, ENST00000374417, ENST00000398812, ENST00000368843, ENST00000303965, ENST00000319170, ENST00000264431, ENST00000367117, ENST00000260283	2978	34	19113	2.07643	1	0.913012	44.9906
SMART	SM00314:RA	13	0.434057	0.0542107	ENST00000255006, ENST00000264644, ENST00000303965, ENST00000264431, ENST00000260283, ENST00000367117, ENST00000222145, ENST00000361228, ENST00000374417, ENST00000409036, ENST00000398812, ENST00000368843, ENST00000319170	1686	40	9079	1.7501	1	0.672859	54.3053
Annotation Cluster 93	Enrichment Score: 1.4659520351102902
Category	Term	Count	%	PValue	Genes	List Total	Pop Hits	Pop Total	Fold Enrichment	Bonferroni	Benjamini	FDR
GOTERM_BP_FAT	GO:0050805~negative regulation of synaptic transmission	9	0.300501	0.013671	ENST00000393752, ENST00000369851, ENST00000341998, ENST00000367468, ENST00000378688, ENST00000264381, ENST00000287766, ENST00000373302, ENST00000313601	2208	21	13528	2.62578	1	0.187762	22.8158
GOTERM_BP_FAT	GO:0051970~negative regulation of transmission of nerve impulse	9	0.300501	0.0398608	ENST00000393752, ENST00000369851, ENST00000341998, ENST00000367468, ENST00000378688, ENST00000264381, ENST00000287766, ENST00000373302, ENST00000313601	2208	25	13528	2.20565	1	0.378306	53.4799
GOTERM_BP_FAT	GO:0031645~negative regulation of neurological system process	9	0.300501	0.0734173	ENST00000393752, ENST00000369851, ENST00000341998, ENST00000367468, ENST00000378688, ENST00000264381, ENST00000287766, ENST00000373302, ENST00000313601	2208	28	13528	1.96933	1	0.530906	76.1785
Annotation Cluster 94	Enrichment Score: 1.4594176663017822
Category	Term	Count	%	PValue	Genes	List Total	Pop Hits	Pop Total	Fold Enrichment	Bonferroni	Benjamini	FDR
GOTERM_BP_FAT	GO:0030278~regulation of ossification	24	0.801336	0.00253589	ENST00000252818, ENST00000420696, ENST00000245479, ENST00000372037, ENST00000378827, ENST00000378536, ENST00000371075, ENST00000457016, ENST00000374574, ENST00000404625, ENST00000405666, ENST00000204604, ENST00000305988, ENST00000396671, ENST00000284268, ENST00000361368, ENST00000241416, ENST00000366930, ENST00000409852, ENST00000359558, ENST00000352511, ENST00000371432, ENST00000265734, ENST0000…	2208	78	13528	1.88517	0.999989	0.0561919	4.6647
INTERPRO	IPR000472:TGF-beta receptor/activin receptor, type I/II	7	0.233723	0.00386704	ENST00000241416, ENST00000372037, ENST00000352511, ENST00000243349, ENST00000257963, ENST00000374994, ENST00000374574	2687	11	16659	3.94536	0.999962	0.345536	6.64241
GOTERM_BP_FAT	GO:0045667~regulation of osteoblast differentiation	15	0.500835	0.00652809	ENST00000252818, ENST00000372037, ENST00000378827, ENST00000378536, ENST00000371075, ENST00000457016, ENST00000405666, ENST00000404625, ENST00000374574, ENST00000204604, ENST00000241416, ENST00000409852, ENST00000352511, ENST00000371432, ENST00000265734	2208	43	13528	2.13726	1	0.111747	11.5931
GOTERM_BP_FAT	GO:0045669~positive regulation of osteoblast differentiation	10	0.33389	0.0136442	ENST00000252818, ENST00000241416, ENST00000372037, ENST00000409852, ENST00000352511, ENST00000378827, ENST00000371075, ENST00000371432, ENST00000374574, ENST00000404625	2208	25	13528	2.45072	1	0.187998	22.7763
GOTERM_BP_FAT	GO:0045778~positive regulation of ossification	9	0.300501	0.0314715	ENST00000241416, ENST00000366930, ENST00000372037, ENST00000352511, ENST00000378827, ENST00000371432, ENST00000374574, ENST00000305988, ENST00000396671	2208	24	13528	2.29755	1	0.32946	45.2072
PIR_SUPERFAMILY	PIRSF000627:type II serine/threonine-protein kinase receptor, Activin/BMP types	3	0.100167	0.0587219	ENST00000241416, ENST00000352511, ENST00000374574	1091	3	7396	6.7791	1	0.998152	61.7461
GOTERM_BP_FAT	GO:0030501~positive regulation of bone mineralization	6	0.200334	0.15739	ENST00000241416, ENST00000372037, ENST00000352511, ENST00000378827, ENST00000374574, ENST00000305988	2208	18	13528	2.04227	1	0.745817	96.0119
GOTERM_BP_FAT	GO:0070169~positive regulation of biomineral formation	6	0.200334	0.186612	ENST00000241416, ENST00000372037, ENST00000352511, ENST00000378827, ENST00000374574, ENST00000305988	2208	19	13528	1.93478	1	0.794339	97.9471
GOTERM_BP_FAT	GO:0030500~regulation of bone mineralization	8	0.267112	0.207254	ENST00000284268, ENST00000245479, ENST00000241416, ENST00000372037, ENST00000352511, ENST00000378827, ENST00000374574, ENST00000305988	2208	30	13528	1.63382	1	0.825968	98.7343
GOTERM_BP_FAT	GO:0070167~regulation of biomineral formation	8	0.267112	0.259088	ENST00000284268, ENST00000245479, ENST00000241416, ENST00000372037, ENST00000352511, ENST00000378827, ENST00000374574, ENST00000305988	2208	32	13528	1.5317	1	0.881846	99.6453
Annotation Cluster 95	Enrichment Score: 1.45243805286824
Category	Term	Count	%	PValue	Genes	List Total	Pop Hits	Pop Total	Fold Enrichment	Bonferroni	Benjamini	FDR
UP_SEQ_FEATURE	region of interest:Triple-helical region	10	0.33389	0.00543839	ENST00000356083, ENST00000380518, ENST00000360467, ENST00000375820, ENST00000353479, ENST00000243222, ENST00000225964, ENST00000361603, ENST00000334504, ENST00000304636	2978	23	19113	2.79046	1	0.584136	10.0553
GOTERM_CC_FAT	GO:0030935~sheet-forming collagen	5	0.166945	0.0138811	ENST00000360467, ENST00000375820, ENST00000361603, ENST00000334504, ENST00000261037	1994	7	12782	4.57874	0.999928	0.142524	18.947
UP_SEQ_FEATURE	domain:Collagen IV NC1	4	0.133556	0.0522191	ENST00000360467, ENST00000375820, ENST00000361603, ENST00000334504	2978	6	19113	4.27871	1	0.975916	64.7341
GOTERM_CC_FAT	GO:0005587~collagen type IV	4	0.133556	0.0523494	ENST00000360467, ENST00000375820, ENST00000361603, ENST00000334504	1994	6	12782	4.27349	1	0.320235	55.4273
INTERPRO	IPR001442:Type 4 procollagen, C-terminal repeat	4	0.133556	0.0571327	ENST00000360467, ENST00000375820, ENST00000361603, ENST00000334504	2687	6	16659	4.13323	1	0.841044	64.7823
PIR_SUPERFAMILY	PIRSF002258:collagen alpha 1(IV) chain	4	0.133556	0.070476	ENST00000360467, ENST00000375820, ENST00000361603, ENST00000334504	1091	7	7396	3.87377	1	0.998225	68.6657
SMART	SM00111:C4	4	0.133556	0.0819168	ENST00000360467, ENST00000375820, ENST00000361603, ENST00000334504	1686	6	9079	3.58996	1	0.710833	69.91
Annotation Cluster 96	Enrichment Score: 1.4503467969211112
Category	Term	Count	%	PValue	Genes	List Total	Pop Hits	Pop Total	Fold Enrichment	Bonferroni	Benjamini	FDR
INTERPRO	IPR006211:Furin-like cysteine rich region	5	0.166945	0.0156526	ENST00000341500, ENST00000267101, ENST00000275493, ENST00000342788, ENST00000268035	2687	7	16659	4.42847	1	0.609982	24.4116
INTERPRO	IPR000494:EGF receptor, L domain	5	0.166945	0.0156526	ENST00000341500, ENST00000267101, ENST00000275493, ENST00000342788, ENST00000268035	2687	7	16659	4.42847	1	0.609982	24.4116
INTERPRO	IPR006212:Furin-like repeat	8	0.267112	0.0173038	ENST00000341500, ENST00000267101, ENST00000275493, ENST00000356698, ENST00000342788, ENST00000326434, ENST00000268035, ENST00000268171	2687	18	16659	2.75549	1	0.607595	26.6297
SMART	SM00261:FU	8	0.267112	0.0354792	ENST00000341500, ENST00000267101, ENST00000275493, ENST00000356698, ENST00000342788, ENST00000326434, ENST00000268035, ENST00000268171	1686	18	9079	2.3933	1	0.662536	39.8067
PIR_SUPERFAMILY	PIRSF000619:TyrPK_EGF-R	3	0.100167	0.106078	ENST00000267101, ENST00000275493, ENST00000342788	1091	4	7396	5.08433	1	0.999873	83.1461
INTERPRO	IPR016245:Tyrosine protein kinase, receptor-type, EGF/ERB/XmrK	3	0.100167	0.124453	ENST00000267101, ENST00000275493, ENST00000342788	2687	4	16659	4.64989	1	0.944112	90.5364
Annotation Cluster 97	Enrichment Score: 1.4251164802408944
Category	Term	Count	%	PValue	Genes	List Total	Pop Hits	Pop Total	Fold Enrichment	Bonferroni	Benjamini	FDR
SP_PIR_KEYWORDS	bromodomain	13	0.434057	0.0122467	ENST00000358716, ENST00000392782, ENST00000400573, ENST00000230901, ENST00000287394, ENST00000263754, ENST00000381591, ENST00000238789, ENST00000342449, ENST00000339594, ENST00000262367, ENST00000275034, ENST00000299550	2978	39	19235	2.15301	0.999821	0.127955	16.9583
UP_SEQ_FEATURE	domain:Bromo	10	0.33389	0.0221944	ENST00000358716, ENST00000287394, ENST00000381591, ENST00000263754, ENST00000238789, ENST00000392782, ENST00000339594, ENST00000400573, ENST00000262367, ENST00000299550	2978	28	19113	2.29217	1	0.874966	35.3495
INTERPRO	IPR001487:Bromodomain	12	0.400668	0.0473801	ENST00000358716, ENST00000287394, ENST00000381591, ENST00000238789, ENST00000342449, ENST00000392782, ENST00000339594, ENST00000400573, ENST00000262367, ENST00000275034, ENST00000230901, ENST00000299550	2687	40	16659	1.85996	1	0.80898	57.7291
INTERPRO	IPR018359:Bromodomain, conserved site	11	0.367279	0.0537746	ENST00000358716, ENST00000287394, ENST00000238789, ENST00000342449, ENST00000392782, ENST00000339594, ENST00000400573, ENST00000262367, ENST00000275034, ENST00000230901, ENST00000299550	2687	36	16659	1.8944	1	0.826018	62.4896
SMART	SM00297:BROMO	12	0.400668	0.108139	ENST00000358716, ENST00000287394, ENST00000381591, ENST00000238789, ENST00000342449, ENST00000392782, ENST00000339594, ENST00000400573, ENST00000262367, ENST00000275034, ENST00000230901, ENST00000299550	1686	40	9079	1.61548	1	0.747567	79.9745
Annotation Cluster 98	Enrichment Score: 1.424855925807149
Category	Term	Count	%	PValue	Genes	List Total	Pop Hits	Pop Total	Fold Enrichment	Bonferroni	Benjamini	FDR
GOTERM_BP_FAT	GO:0001654~eye development	33	1.10184	0.0118472	ENST00000426431, ENST00000374632, ENST00000257868, ENST00000380060, ENST00000376896, ENST00000367866, ENST00000437042, ENST00000380874, ENST00000261037, ENST00000444836, ENST00000442998, ENST00000328528, ENST00000374866, ENST00000281321, ENST00000300651, ENST00000332175, ENST00000295797, ENST00000295108, ENST00000399503, ENST00000370296, ENST00000423902, ENST00000379079, ENST00000457016, ENST0000…	2208	132	13528	1.5317	1	0.169998	20.0861
GOTERM_BP_FAT	GO:0043010~camera-type eye development	27	0.901503	0.0211044	ENST00000426431, ENST00000374632, ENST00000257868, ENST00000380060, ENST00000367866, ENST00000380874, ENST00000444836, ENST00000261037, ENST00000442998, ENST00000328528, ENST00000281321, ENST00000300651, ENST00000332175, ENST00000295108, ENST00000399503, ENST00000370296, ENST00000423902, ENST00000379079, ENST00000457016, ENST00000357195, ENST00000374672, ENST00000373874, ENST00000358273, ENST0000…	2208	107	13528	1.54602	1	0.254415	33.0552
GOTERM_BP_FAT	GO:0048592~eye morphogenesis	17	0.567613	0.0869545	ENST00000426431, ENST00000374632, ENST00000257868, ENST00000376896, ENST00000367866, ENST00000437042, ENST00000444836, ENST00000261037, ENST00000442998, ENST00000358273, ENST00000374866, ENST00000372067, ENST00000366958, ENST00000332175, ENST00000295797, ENST00000340030, ENST00000264025	2208	69	13528	1.5095	1	0.576553	81.94
GOTERM_BP_FAT	GO:0048593~camera-type eye morphogenesis	12	0.400668	0.0918957	ENST00000426431, ENST00000374632, ENST00000257868, ENST00000358273, ENST00000367866, ENST00000366958, ENST00000332175, ENST00000372067, ENST00000444836, ENST00000261037, ENST00000442998, ENST00000264025	2208	44	13528	1.67095	1	0.590088	83.6928
Annotation Cluster 99	Enrichment Score: 1.4205413190831377
Category	Term	Count	%	PValue	Genes	List Total	Pop Hits	Pop Total	Fold Enrichment	Bonferroni	Benjamini	FDR
INTERPRO	IPR002219:Protein kinase C-like, phorbol ester/diacylglycerol binding	19	0.634391	0.0171596	ENST00000453654, ENST00000368315, ENST00000398988, ENST00000334464, ENST00000284061, ENST00000403951, ENST00000262189, ENST00000367117, ENST00000306156, ENST00000394518, ENST00000310803, ENST00000399799, ENST00000315872, ENST00000295797, ENST00000406606, ENST00000394729, ENST00000251849, ENST00000261491, ENST00000392521	2687	67	16659	1.75817	1	0.612067	26.4385
GOTERM_MF_FAT	GO:0019992~diacylglycerol binding	19	0.634391	0.0252508	ENST00000368315, ENST00000398988, ENST00000334464, ENST00000229266, ENST00000284061, ENST00000403951, ENST00000264431, ENST00000367117, ENST00000306156, ENST00000394518, ENST00000310803, ENST00000399799, ENST00000315872, ENST00000295797, ENST00000406606, ENST00000394729, ENST00000251849, ENST00000261491, ENST00000392521	2149	68	12983	1.68804	1	0.409751	34.4887
INTERPRO	IPR002219:Protein kinase C, phorbol ester/diacylglycerol binding	14	0.467446	0.0498646	ENST00000453654, ENST00000368315, ENST00000398988, ENST00000334464, ENST00000284061, ENST00000403951, ENST00000367117, ENST00000310803, ENST00000315872, ENST00000399799, ENST00000406606, ENST00000251849, ENST00000261491, ENST00000392521	2687	50	16659	1.73596	1	0.813444	59.6427
SMART	SM00109:C1	19	0.634391	0.0597182	ENST00000453654, ENST00000368315, ENST00000398988, ENST00000334464, ENST00000284061, ENST00000403951, ENST00000262189, ENST00000367117, ENST00000306156, ENST00000394518, ENST00000310803, ENST00000399799, ENST00000315872, ENST00000295797, ENST00000406606, ENST00000394729, ENST00000251849, ENST00000261491, ENST00000392521	1686	67	9079	1.52707	1	0.67603	57.9056
UP_SEQ_FEATURE	zinc finger region:Phorbol-ester/DAG-type	12	0.400668	0.0611803	ENST00000315872, ENST00000399799, ENST00000368315, ENST00000398988, ENST00000334464, ENST00000406606, ENST00000295797, ENST00000367117, ENST00000251849, ENST00000310803, ENST00000392521, ENST00000394518	2978	43	19113	1.79109	1	0.984937	70.6792
Annotation Cluster 100	Enrichment Score: 1.416354490332984
Category	Term	Count	%	PValue	Genes	List Total	Pop Hits	Pop Total	Fold Enrichment	Bonferroni	Benjamini	FDR
GOTERM_BP_FAT	GO:0021987~cerebral cortex development	13	0.434057	0.00423738	ENST00000298552, ENST00000358273, ENST00000266744, ENST00000371561, ENST00000371236, ENST00000347364, ENST00000428762, ENST00000397195, ENST00000396353, ENST00000328345, ENST00000324501, ENST00000373755, ENST00000360510	2208	33	13528	2.41359	1	0.0808515	7.67822
GOTERM_BP_FAT	GO:0021543~pallium development	16	0.534224	0.00487257	ENST00000298552, ENST00000342310, ENST00000284523, ENST00000266744, ENST00000371561, ENST00000371236, ENST00000347364, ENST00000397195, ENST00000396353, ENST00000328345, ENST00000393752, ENST00000358273, ENST00000428762, ENST00000324501, ENST00000373755, ENST00000360510	2208	46	13528	2.13106	1	0.0901435	8.77991
GOTERM_BP_FAT	GO:0030900~forebrain development	38	1.26878	0.0067293	ENST00000294638, ENST00000298552, ENST00000366671, ENST00000262493, ENST00000373970, ENST00000347364, ENST00000396353, ENST00000346798, ENST00000204604, ENST00000394166, ENST00000349155, ENST00000393752, ENST00000286548, ENST00000265340, ENST00000293549, ENST00000282728, ENST00000360510, ENST00000373985, ENST00000278379, ENST00000342310, ENST00000284523, ENST00000397575, ENST00000266744, ENST0000…	2208	152	13528	1.5317	1	0.114562	11.9293
GOTERM_BP_FAT	GO:0021537~telencephalon development	19	0.634391	0.0140411	ENST00000298552, ENST00000342310, ENST00000278379, ENST00000284523, ENST00000266744, ENST00000371561, ENST00000371236, ENST00000342788, ENST00000347364, ENST00000397195, ENST00000396353, ENST00000328345, ENST00000393752, ENST00000358273, ENST00000408937, ENST00000428762, ENST00000324501, ENST00000373755, ENST00000360510	2208	65	13528	1.79091	1	0.191201	23.359
GOTERM_BP_FAT	GO:0022029~telencephalon cell migration	7	0.233723	0.0342953	ENST00000393752, ENST00000371236, ENST00000397195, ENST00000428762, ENST00000328345, ENST00000373755, ENST00000324501	2208	16	13528	2.68048	1	0.340614	48.136
GOTERM_BP_FAT	GO:0021885~forebrain cell migration	7	0.233723	0.0458874	ENST00000393752, ENST00000371236, ENST00000397195, ENST00000428762, ENST00000328345, ENST00000373755, ENST00000324501	2208	17	13528	2.5228	1	0.408033	58.6768
GOTERM_BP_FAT	GO:0021795~cerebral cortex cell migration	6	0.200334	0.0637239	ENST00000371236, ENST00000397195, ENST00000428762, ENST00000328345, ENST00000373755, ENST00000324501	2208	14	13528	2.62578	1	0.494559	71.0264
GOTERM_BP_FAT	GO:0021799~cerebral cortex radially oriented cell migration	4	0.133556	0.128251	ENST00000371236, ENST00000397195, ENST00000328345, ENST00000373755	2208	8	13528	3.06341	1	0.689201	92.4396
GOTERM_BP_FAT	GO:0021766~hippocampus development	7	0.233723	0.136063	ENST00000342310, ENST00000298552, ENST00000393752, ENST00000284523, ENST00000347364, ENST00000397195, ENST00000360510	2208	22	13528	1.94944	1	0.706723	93.6175
GOTERM_BP_FAT	GO:0021761~limbic system development	9	0.300501	0.138407	ENST00000342310, ENST00000298552, ENST00000349155, ENST00000393752, ENST00000284523, ENST00000347364, ENST00000397195, ENST00000328345, ENST00000360510	2208	32	13528	1.72317	1	0.711324	93.9355
GOTERM_BP_FAT	GO:0021895~cerebral cortex neuron differentiation	3	0.100167	0.556778	ENST00000393752, ENST00000373755, ENST00000324501	2208	11	13528	1.67095	1	0.990105	100
Annotation Cluster 101	Enrichment Score: 1.3956917468651628
Category	Term	Count	%	PValue	Genes	List Total	Pop Hits	Pop Total	Fold Enrichment	Bonferroni	Benjamini	FDR
GOTERM_CC_FAT	GO:0000785~chromatin	43	1.43573	0.0244993	ENST00000343762, ENST00000252818, ENST00000302754, ENST00000266732, ENST00000380874, ENST00000359985, ENST00000218008, ENST00000431317, ENST00000328666, ENST00000339594, ENST00000281043, ENST00000347617, ENST00000220514, ENST00000309042, ENST00000236979, ENST00000423902, ENST00000407418, ENST00000430710, ENST00000303391, ENST00000366508, ENST00000380746, ENST00000262133, ENST00000328111, ENST0000…	1994	200	12782	1.3782	1	0.204356	31.117
GOTERM_CC_FAT	GO:0044427~chromosomal part	74	2.47078	0.0419169	ENST00000373912, ENST00000395699, ENST00000302754, ENST00000266732, ENST00000402554, ENST00000380874, ENST00000368326, ENST00000359985, ENST00000218008, ENST00000229854, ENST00000406870, ENST00000262990, ENST00000481195, ENST00000347617, ENST00000281043, ENST00000236979, ENST00000255613, ENST00000430710, ENST00000254942, ENST00000366508, ENST00000262133, ENST00000284049, ENST00000338963, ENST0000…	1994	386	12782	1.2289	1	0.279732	47.4556
GOTERM_CC_FAT	GO:0005694~chromosome	85	2.83806	0.0632968	ENST00000373912, ENST00000358716, ENST00000296503, ENST00000395699, ENST00000302754, ENST00000266732, ENST00000402554, ENST00000380874, ENST00000368326, ENST00000359985, ENST00000218008, ENST00000229854, ENST00000406870, ENST00000262990, ENST00000481195, ENST00000347617, ENST00000281043, ENST00000236979, ENST00000255613, ENST00000430710, ENST00000254942, ENST00000283131, ENST00000366508, ENST0000…	1994	460	12782	1.1845	1	0.356952	62.5688
Annotation Cluster 102	Enrichment Score: 1.3940726722776677
Category	Term	Count	%	PValue	Genes	List Total	Pop Hits	Pop Total	Fold Enrichment	Bonferroni	Benjamini	FDR
GOTERM_BP_FAT	GO:0051494~negative regulation of cytoskeleton organization	18	0.601002	0.00522493	ENST00000343115, ENST00000368315, ENST00000343849, ENST00000263168, ENST00000375142, ENST00000379661, ENST00000383737, ENST00000457016, ENST00000284856, ENST00000468300, ENST00000305352, ENST00000360351, ENST00000406386, ENST00000246868, ENST00000361183, ENST00000344290, ENST00000382031, ENST00000399503	2208	55	13528	2.00514	1	0.0955714	9.38568
GOTERM_BP_FAT	GO:0031114~regulation of microtubule depolymerization	8	0.267112	0.00890774	ENST00000368315, ENST00000379661, ENST00000383737, ENST00000360351, ENST00000457016, ENST00000246868, ENST00000344290, ENST00000382031	2208	16	13528	3.06341	1	0.139608	15.4932
GOTERM_BP_FAT	GO:0007026~negative regulation of microtubule depolymerization	8	0.267112	0.00890774	ENST00000368315, ENST00000379661, ENST00000383737, ENST00000360351, ENST00000457016, ENST00000246868, ENST00000344290, ENST00000382031	2208	16	13528	3.06341	1	0.139608	15.4932
GOTERM_BP_FAT	GO:0051129~negative regulation of cellular component organization	35	1.16861	0.0117444	ENST00000343115, ENST00000374632, ENST00000343849, ENST00000379661, ENST00000383737, ENST00000397492, ENST00000357877, ENST00000360351, ENST00000381006, ENST00000265362, ENST00000361183, ENST00000246868, ENST00000344290, ENST00000212355, ENST00000399503, ENST00000254942, ENST00000173229, ENST00000368315, ENST00000311895, ENST00000328111, ENST00000263168, ENST00000375142, ENST00000260356, ENST0000…	2208	142	13528	1.51013	1	0.169184	19.9296
GOTERM_BP_FAT	GO:0031111~negative regulation of microtubule polymerization or depolymerization	8	0.267112	0.0130432	ENST00000368315, ENST00000379661, ENST00000383737, ENST00000360351, ENST00000457016, ENST00000246868, ENST00000344290, ENST00000382031	2208	17	13528	2.88321	1	0.182697	21.8863
GOTERM_BP_FAT	GO:0010639~negative regulation of organelle organization	22	0.734558	0.0205786	ENST00000343115, ENST00000254942, ENST00000368315, ENST00000328111, ENST00000343849, ENST00000311895, ENST00000263168, ENST00000257934, ENST00000375142, ENST00000379661, ENST00000383737, ENST00000457016, ENST00000284856, ENST00000468300, ENST00000305352, ENST00000360351, ENST00000406386, ENST00000246868, ENST00000361183, ENST00000344290, ENST00000382031, ENST00000399503	2208	82	13528	1.64378	1	0.25021	32.3755
GOTERM_BP_FAT	GO:0043242~negative regulation of protein complex disassembly	13	0.434057	0.0269164	ENST00000343115, ENST00000368315, ENST00000263168, ENST00000379661, ENST00000375142, ENST00000383737, ENST00000360351, ENST00000457016, ENST00000406386, ENST00000246868, ENST00000361183, ENST00000344290, ENST00000382031	2208	41	13528	1.94265	1	0.297297	40.1505
GOTERM_BP_FAT	GO:0043244~regulation of protein complex disassembly	15	0.500835	0.0303815	ENST00000343115, ENST00000368315, ENST00000263168, ENST00000375142, ENST00000379661, ENST00000383737, ENST00000457016, ENST00000474096, ENST00000360351, ENST00000406386, ENST00000336452, ENST00000246868, ENST00000361183, ENST00000344290, ENST00000382031	2208	51	13528	1.802	1	0.321435	44.0354
GOTERM_BP_FAT	GO:0051493~regulation of cytoskeleton organization	31	1.03506	0.048021	ENST00000298552, ENST00000343115, ENST00000354513, ENST00000343849, ENST00000379661, ENST00000383737, ENST00000239940, ENST00000360351, ENST00000361183, ENST00000246868, ENST00000379375, ENST00000263238, ENST00000344290, ENST00000399503, ENST00000305249, ENST00000252034, ENST00000368315, ENST00000263168, ENST00000336838, ENST00000375142, ENST00000457016, ENST00000267996, ENST00000315872, ENST0000…	2208	136	13528	1.39655	1	0.420288	60.3811
GOTERM_BP_FAT	GO:0033043~regulation of organelle organization	46	1.53589	0.0491888	ENST00000343115, ENST00000298552, ENST00000354513, ENST00000343849, ENST00000324106, ENST00000379661, ENST00000383737, ENST00000239940, ENST00000445399, ENST00000264867, ENST00000360351, ENST00000263339, ENST00000361183, ENST00000246868, ENST00000344290, ENST00000263238, ENST00000379375, ENST00000399503, ENST00000244869, ENST00000254942, ENST00000341500, ENST00000305249, ENST00000311585, ENST0000…	2208	217	13528	1.29877	1	0.424207	61.2856
UP_SEQ_FEATURE	repeat:Tau/MAP 3	3	0.100167	0.0652098	ENST00000383737, ENST00000360351, ENST00000344290	2978	3	19113	6.41807	1	0.98755	73.0305
UP_SEQ_FEATURE	repeat:Tau/MAP 2	3	0.100167	0.0652098	ENST00000383737, ENST00000360351, ENST00000344290	2978	3	19113	6.41807	1	0.98755	73.0305
UP_SEQ_FEATURE	repeat:Tau/MAP 1	3	0.100167	0.0652098	ENST00000383737, ENST00000360351, ENST00000344290	2978	3	19113	6.41807	1	0.98755	73.0305
INTERPRO	IPR001084:Tubulin-binding Tau protein	3	0.100167	0.0695898	ENST00000383737, ENST00000360351, ENST00000344290	2687	3	16659	6.19985	1	0.866683	72.184
SP_PIR_KEYWORDS	microtubule binding	4	0.133556	0.0797325	ENST00000302418, ENST00000383737, ENST00000360351, ENST00000344290	2978	7	19235	3.69088	1	0.47979	71.4371
GOTERM_BP_FAT	GO:0032886~regulation of microtubule-based process	13	0.434057	0.0916432	ENST00000315872, ENST00000368315, ENST00000468300, ENST00000343849, ENST00000379661, ENST00000347364, ENST00000383737, ENST00000360351, ENST00000457016, ENST00000246868, ENST00000360510, ENST00000344290, ENST00000382031	2208	49	13528	1.62548	1	0.589786	83.6073
GOTERM_BP_FAT	GO:0031110~regulation of microtubule polymerization or depolymerization	9	0.300501	0.120046	ENST00000368315, ENST00000343849, ENST00000379661, ENST00000383737, ENST00000360351, ENST00000457016, ENST00000246868, ENST00000344290, ENST00000382031	2208	31	13528	1.77875	1	0.670412	90.9825
GOTERM_BP_FAT	GO:0070507~regulation of microtubule cytoskeleton organization	11	0.367279	0.135263	ENST00000315872, ENST00000368315, ENST00000343849, ENST00000468300, ENST00000379661, ENST00000383737, ENST00000360351, ENST00000457016, ENST00000246868, ENST00000344290, ENST00000382031	2208	42	13528	1.60464	1	0.70511	93.5054
GOTERM_BP_FAT	GO:0032271~regulation of protein polymerization	12	0.400668	0.56325	ENST00000343115, ENST00000284856, ENST00000252034, ENST00000343849, ENST00000263168, ENST00000375142, ENST00000457016, ENST00000406386, ENST00000361183, ENST00000263238, ENST00000344290, ENST00000399503	2208	68	13528	1.0812	1	0.990734	100
Annotation Cluster 103	Enrichment Score: 1.3935493990614112
Category	Term	Count	%	PValue	Genes	List Total	Pop Hits	Pop Total	Fold Enrichment	Bonferroni	Benjamini	FDR
GOTERM_BP_FAT	GO:0032986~protein-DNA complex disassembly	5	0.166945	0.00802606	ENST00000312156, ENST00000216297, ENST00000377808, ENST00000347617, ENST00000236979	2208	6	13528	5.10568	1	0.128451	14.0676
GOTERM_BP_FAT	GO:0031498~chromatin disassembly	5	0.166945	0.00802606	ENST00000312156, ENST00000216297, ENST00000377808, ENST00000347617, ENST00000236979	2208	6	13528	5.10568	1	0.128451	14.0676
GOTERM_BP_FAT	GO:0006337~nucleosome disassembly	5	0.166945	0.00802606	ENST00000312156, ENST00000216297, ENST00000377808, ENST00000347617, ENST00000236979	2208	6	13528	5.10568	1	0.128451	14.0676
GOTERM_BP_FAT	GO:0022411~cellular component disassembly	13	0.434057	0.144398	ENST00000312156, ENST00000400573, ENST00000402554, ENST00000258341, ENST00000455785, ENST00000397195, ENST00000344849, ENST00000216297, ENST00000377808, ENST00000347617, ENST00000393585, ENST00000236979, ENST00000301585	2208	53	13528	1.5028	1	0.723056	94.6816
GOTERM_BP_FAT	GO:0032984~macromolecular complex disassembly	7	0.233723	0.241445	ENST00000312156, ENST00000216297, ENST00000377808, ENST00000347617, ENST00000455785, ENST00000236979, ENST00000301585	2208	26	13528	1.64953	1	0.864651	99.4478
GOTERM_BP_FAT	GO:0034623~cellular macromolecular complex disassembly	7	0.233723	0.241445	ENST00000312156, ENST00000216297, ENST00000377808, ENST00000347617, ENST00000455785, ENST00000236979, ENST00000301585	2208	26	13528	1.64953	1	0.864651	99.4478
Annotation Cluster 104	Enrichment Score: 1.3896145301726386
Category	Term	Count	%	PValue	Genes	List Total	Pop Hits	Pop Total	Fold Enrichment	Bonferroni	Benjamini	FDR
INTERPRO	IPR009124:Desmocollin	5	0.166945	0.00293825	ENST00000251081, ENST00000434452, ENST00000257197, ENST00000269141, ENST00000360469	2687	5	16659	6.19985	0.999559	0.307857	5.08613
INTERPRO	IPR014868:Cadherin prodomain like	5	0.166945	0.0156526	ENST00000251081, ENST00000434452, ENST00000257197, ENST00000269141, ENST00000360469	2687	7	16659	4.42847	1	0.609982	24.4116
GOTERM_CC_FAT	GO:0030057~desmosome	6	0.200334	0.190838	ENST00000251081, ENST00000389757, ENST00000434452, ENST00000421351, ENST00000257197, ENST00000422387	1994	20	12782	1.92307	1	0.646183	95.8509
INTERPRO	IPR009122:Desmosomal cadherin	3	0.100167	0.314922	ENST00000251081, ENST00000434452, ENST00000257197	2687	7	16659	2.65708	1	0.996997	99.8781
Annotation Cluster 105	Enrichment Score: 1.386263639438981
Category	Term	Count	%	PValue	Genes	List Total	Pop Hits	Pop Total	Fold Enrichment	Bonferroni	Benjamini	FDR
GOTERM_BP_FAT	GO:0007517~muscle organ development	54	1.80301	0.000637338	ENST00000343849, ENST00000400137, ENST00000375790, ENST00000437042, ENST00000295924, ENST00000334082, ENST00000380874, ENST00000239944, ENST00000374259, ENST00000394166, ENST00000267101, ENST00000312358, ENST00000265340, ENST00000316059, ENST00000421865, ENST00000360666, ENST00000396576, ENST00000216513, ENST00000212355, ENST00000389243, ENST00000341685, ENST00000478722, ENST00000212015, ENST0000…	2208	211	13528	1.568	0.942768	0.0185233	1.19229
GOTERM_BP_FAT	GO:0060537~muscle tissue development	36	1.202	0.000659862	ENST00000298552, ENST00000400137, ENST00000437042, ENST00000295924, ENST00000346798, ENST00000334082, ENST00000380874, ENST00000344849, ENST00000318789, ENST00000394166, ENST00000267101, ENST00000265340, ENST00000426548, ENST00000360666, ENST00000396576, ENST00000216513, ENST00000400169, ENST00000212355, ENST00000252034, ENST00000240328, ENST00000262158, ENST00000371953, ENST00000267996, ENST0000…	2208	125	13528	1.76452	0.948273	0.0190486	1.23417
GOTERM_BP_FAT	GO:0014706~striated muscle tissue development	33	1.10184	0.00225645	ENST00000298552, ENST00000400137, ENST00000437042, ENST00000346798, ENST00000334082, ENST00000380874, ENST00000318789, ENST00000394166, ENST00000267101, ENST00000265340, ENST00000426548, ENST00000360666, ENST00000396576, ENST00000216513, ENST00000400169, ENST00000212355, ENST00000252034, ENST00000240328, ENST00000262158, ENST00000371953, ENST00000267996, ENST00000478722, ENST00000408937, ENST0000…	2208	119	13528	1.69903	0.99996	0.052488	4.16097
GOTERM_BP_FAT	GO:0042692~muscle cell differentiation	33	1.10184	0.00299996	ENST00000298552, ENST00000317775, ENST00000343849, ENST00000395812, ENST00000437042, ENST00000346798, ENST00000334082, ENST00000376113, ENST00000318789, ENST00000312358, ENST00000256637, ENST00000265340, ENST00000216181, ENST00000360666, ENST00000396576, ENST00000254958, ENST00000400169, ENST00000264664, ENST00000369535, ENST00000240328, ENST00000290167, ENST00000267996, ENST00000392127, ENST0000…	2208	121	13528	1.67095	0.999999	0.0645596	5.49573
GOTERM_BP_FAT	GO:0048738~cardiac muscle tissue development	19	0.634391	0.0031835	ENST00000298552, ENST00000400137, ENST00000437042, ENST00000240328, ENST00000262158, ENST00000371953, ENST00000380874, ENST00000318789, ENST00000267996, ENST00000366930, ENST00000374695, ENST00000349716, ENST00000231121, ENST00000366958, ENST00000426548, ENST00000360666, ENST00000400169, ENST00000407775, ENST00000212355	2208	57	13528	2.04227	0.999999	0.0661648	5.82251
GOTERM_BP_FAT	GO:0051146~striated muscle cell differentiation	21	0.701169	0.0725481	ENST00000298552, ENST00000369535, ENST00000317775, ENST00000395812, ENST00000437042, ENST00000334082, ENST00000346798, ENST00000318789, ENST00000267996, ENST00000478722, ENST00000349716, ENST00000337514, ENST00000256637, ENST00000367545, ENST00000366958, ENST00000216181, ENST00000360666, ENST00000241651, ENST00000396576, ENST00000400169, ENST00000256078	2208	88	13528	1.46208	1	0.527304	75.7545
GOTERM_BP_FAT	GO:0060538~skeletal muscle organ development	15	0.500835	0.178779	ENST00000252034, ENST00000346798, ENST00000334082, ENST00000318789, ENST00000394166, ENST00000267101, ENST00000478722, ENST00000408937, ENST00000357472, ENST00000352536, ENST00000367545, ENST00000265340, ENST00000241651, ENST00000396576, ENST00000216513	2208	66	13528	1.39246	1	0.782679	97.5415
GOTERM_BP_FAT	GO:0007519~skeletal muscle tissue development	15	0.500835	0.178779	ENST00000252034, ENST00000346798, ENST00000334082, ENST00000318789, ENST00000394166, ENST00000267101, ENST00000478722, ENST00000408937, ENST00000357472, ENST00000352536, ENST00000367545, ENST00000265340, ENST00000241651, ENST00000396576, ENST00000216513	2208	66	13528	1.39246	1	0.782679	97.5415
GOTERM_BP_FAT	GO:0055001~muscle cell development	11	0.367279	0.431822	ENST00000478722, ENST00000343849, ENST00000367545, ENST00000366958, ENST00000360666, ENST00000396576, ENST00000241651, ENST00000346798, ENST00000334082, ENST00000400169, ENST00000267996	2208	56	13528	1.20348	1	0.968736	99.9976
GOTERM_BP_FAT	GO:0048741~skeletal muscle fiber development	6	0.200334	0.49032	ENST00000478722, ENST00000367545, ENST00000396576, ENST00000241651, ENST00000346798, ENST00000334082	2208	28	13528	1.31289	1	0.981493	99.9997
GOTERM_BP_FAT	GO:0048747~muscle fiber development	7	0.233723	0.517454	ENST00000478722, ENST00000367545, ENST00000396576, ENST00000241651, ENST00000346798, ENST00000334082, ENST00000400169	2208	35	13528	1.22536	1	0.98576	99.9999
GOTERM_BP_FAT	GO:0055002~striated muscle cell development	9	0.300501	0.630005	ENST00000478722, ENST00000367545, ENST00000366958, ENST00000396576, ENST00000241651, ENST00000346798, ENST00000334082, ENST00000400169, ENST00000267996	2208	52	13528	1.06041	1	0.995576	100
GOTERM_BP_FAT	GO:0007528~neuromuscular junction development	4	0.133556	0.65621	ENST00000478722, ENST00000367545, ENST00000396576, ENST00000346798	2208	20	13528	1.22536	1	0.996755	100
Annotation Cluster 106	Enrichment Score: 1.379979012166838
Category	Term	Count	%	PValue	Genes	List Total	Pop Hits	Pop Total	Fold Enrichment	Bonferroni	Benjamini	FDR
GOTERM_BP_FAT	GO:0042326~negative regulation of phosphorylation	15	0.500835	0.0101141	ENST00000341500, ENST00000295900, ENST00000244741, ENST00000244769, ENST00000400137, ENST00000414822, ENST00000262158, ENST00000344849, ENST00000332029, ENST00000442998, ENST00000242208, ENST00000481195, ENST00000324501, ENST00000394729, ENST00000322088	2208	45	13528	2.04227	1	0.152331	17.4076
GOTERM_BP_FAT	GO:0045936~negative regulation of phosphate metabolic process	15	0.500835	0.0181819	ENST00000341500, ENST00000295900, ENST00000244741, ENST00000244769, ENST00000400137, ENST00000414822, ENST00000262158, ENST00000344849, ENST00000332029, ENST00000442998, ENST00000242208, ENST00000481195, ENST00000324501, ENST00000394729, ENST00000322088	2208	48	13528	1.91463	1	0.231293	29.1934
GOTERM_BP_FAT	GO:0010563~negative regulation of phosphorus metabolic process	15	0.500835	0.0181819	ENST00000341500, ENST00000295900, ENST00000244741, ENST00000244769, ENST00000400137, ENST00000414822, ENST00000262158, ENST00000344849, ENST00000332029, ENST00000442998, ENST00000242208, ENST00000481195, ENST00000324501, ENST00000394729, ENST00000322088	2208	48	13528	1.91463	1	0.231293	29.1934
GOTERM_BP_FAT	GO:0001933~negative regulation of protein amino acid phosphorylation	10	0.33389	0.0649643	ENST00000341500, ENST00000400137, ENST00000481195, ENST00000324501, ENST00000394729, ENST00000262158, ENST00000344849, ENST00000322088, ENST00000332029, ENST00000442998	2208	32	13528	1.91463	1	0.500654	71.7401
GOTERM_BP_FAT	GO:0031400~negative regulation of protein modification process	20	0.66778	0.579725	ENST00000341500, ENST00000298552, ENST00000394886, ENST00000323927, ENST00000335877, ENST00000328111, ENST00000400137, ENST00000262158, ENST00000344849, ENST00000442998, ENST00000332029, ENST00000396394, ENST00000481195, ENST00000287598, ENST00000229416, ENST00000360666, ENST00000324501, ENST00000394729, ENST00000322088, ENST00000373910	2208	119	13528	1.02972	1	0.992123	100
Annotation Cluster 107	Enrichment Score: 1.3761789454311832
Category	Term	Count	%	PValue	Genes	List Total	Pop Hits	Pop Total	Fold Enrichment	Bonferroni	Benjamini	FDR
INTERPRO	IPR011510:Sterile alpha motif homology 2	13	0.434057	0.0247774	ENST00000289495, ENST00000338983, ENST00000253925, ENST00000369886, ENST00000467011, ENST00000422387, ENST00000367467, ENST00000318304, ENST00000281821, ENST00000409003, ENST00000334186, ENST00000371627, ENST00000261491	2687	41	16659	1.96581	1	0.678883	35.9227
UP_SEQ_FEATURE	domain:SAM 1	6	0.200334	0.0394782	ENST00000253925, ENST00000367467, ENST00000422387, ENST00000318304, ENST00000321617, ENST00000334186	2978	13	19113	2.96218	1	0.948544	54.2855
UP_SEQ_FEATURE	domain:SAM 2	6	0.200334	0.0394782	ENST00000253925, ENST00000367467, ENST00000422387, ENST00000318304, ENST00000321617, ENST00000334186	2978	13	19113	2.96218	1	0.948544	54.2855
UP_SEQ_FEATURE	domain:SAM 3	4	0.133556	0.0810055	ENST00000253925, ENST00000422387, ENST00000318304, ENST00000334186	2978	7	19113	3.66747	1	0.993358	80.6339
Annotation Cluster 108	Enrichment Score: 1.3691603626605955
Category	Term	Count	%	PValue	Genes	List Total	Pop Hits	Pop Total	Fold Enrichment	Bonferroni	Benjamini	FDR
GOTERM_CC_FAT	GO:0005856~cytoskeleton	242	8.08013	0.0234933	ENST00000317775, ENST00000437081, ENST00000444294, ENST00000359314, ENST00000402554, ENST00000239940, ENST00000378581, ENST00000444836, ENST00000399799, ENST00000229854, ENST00000318008, ENST00000376020, ENST00000396432, ENST00000225394, ENST00000216181, ENST00000371336, ENST00000246868, ENST00000300843, ENST00000389032, ENST00000457313, ENST00000370296, ENST00000399503, ENST00000223023, ENST0000…	1994	1381	12782	1.1233	1	0.204163	30.0417
GOTERM_CC_FAT	GO:0043228~non-membrane-bounded organelle	438	14.6244	0.0287921	ENST00000409710, ENST00000358716, ENST00000317775, ENST00000437081, ENST00000314499, ENST00000402554, ENST00000370092, ENST00000323460, ENST00000399799, ENST00000229854, ENST00000303562, ENST00000318008, ENST00000376020, ENST00000396432, ENST00000261531, ENST00000300843, ENST00000246868, ENST00000389032, ENST00000370296, ENST00000366508, ENST00000223023, ENST00000375142, ENST00000341685, ENST0000…	1994	2596	12782	1.08154	1	0.227991	35.5345
GOTERM_CC_FAT	GO:0043232~intracellular non-membrane-bounded organelle	438	14.6244	0.0287921	ENST00000409710, ENST00000358716, ENST00000317775, ENST00000437081, ENST00000314499, ENST00000402554, ENST00000370092, ENST00000323460, ENST00000399799, ENST00000229854, ENST00000303562, ENST00000318008, ENST00000376020, ENST00000396432, ENST00000261531, ENST00000300843, ENST00000246868, ENST00000389032, ENST00000370296, ENST00000366508, ENST00000223023, ENST00000375142, ENST00000341685, ENST0000…	1994	2596	12782	1.08154	1	0.227991	35.5345
GOTERM_CC_FAT	GO:0044430~cytoskeletal part	160	5.34224	0.171344	ENST00000356915, ENST00000402554, ENST00000359314, ENST00000378581, ENST00000447467, ENST00000375859, ENST00000399799, ENST00000229854, ENST00000318008, ENST00000376020, ENST00000450751, ENST00000360351, ENST00000216181, ENST00000395957, ENST00000246868, ENST00000300843, ENST00000457313, ENST00000370296, ENST00000398309, ENST00000375142, ENST00000341685, ENST00000257934, ENST00000318217, ENST0000…	1994	952	12782	1.07735	1	0.615796	94.0663
Annotation Cluster 109	Enrichment Score: 1.355312118028958
Category	Term	Count	%	PValue	Genes	List Total	Pop Hits	Pop Total	Fold Enrichment	Bonferroni	Benjamini	FDR
GOTERM_BP_FAT	GO:0007267~cell-cell signaling	123	4.10684	0.00446546	ENST00000317775, ENST00000360966, ENST00000373913, ENST00000437081, ENST00000378688, ENST00000418331, ENST00000394620, ENST00000394339, ENST00000388996, ENST00000393752, ENST00000262352, ENST00000265381, ENST00000382353, ENST00000395044, ENST00000396576, ENST00000395957, ENST00000264664, ENST00000306773, ENST00000278379, ENST00000337225, ENST00000244769, ENST00000486284, ENST00000304506, ENST0000…	2208	600	13528	1.256	1	0.0839567	8.07525
GOTERM_BP_FAT	GO:0019226~transmission of nerve impulse	74	2.47078	0.0138719	ENST00000317775, ENST00000437081, ENST00000378688, ENST00000064724, ENST00000334082, ENST00000287766, ENST00000388996, ENST00000262352, ENST00000393752, ENST00000265381, ENST00000395044, ENST00000354534, ENST00000396576, ENST00000306773, ENST00000278379, ENST00000244769, ENST00000262138, ENST00000400145, ENST00000486284, ENST00000421627, ENST00000221485, ENST00000296777, ENST00000438754, ENST0000…	2208	350	13528	1.29538	1	0.189685	23.1111
GOTERM_BP_FAT	GO:0007268~synaptic transmission	60	2.00334	0.0611997	ENST00000317775, ENST00000437081, ENST00000378688, ENST00000334082, ENST00000287766, ENST00000388996, ENST00000262352, ENST00000393752, ENST00000265381, ENST00000395044, ENST00000396576, ENST00000306773, ENST00000278379, ENST00000244769, ENST00000400145, ENST00000486284, ENST00000296777, ENST00000221485, ENST00000421627, ENST00000438754, ENST00000263160, ENST00000249700, ENST00000302279, ENST0000…	2208	298	13528	1.23359	1	0.482626	69.521
GOTERM_BP_FAT	GO:0050877~neurological system process	140	4.67446	1	ENST00000317775, ENST00000374632, ENST00000437081, ENST00000335815, ENST00000334176, ENST00000378688, ENST00000377208, ENST00000064724, ENST00000388996, ENST00000393752, ENST00000262352, ENST00000303562, ENST00000376020, ENST00000265381, ENST00000395044, ENST00000448083, ENST00000396576, ENST00000354534, ENST00000246868, ENST00000262461, ENST00000306773, ENST00000370296, ENST00000278379, ENST0000…	2208	1210	13528	0.708887	1	1	100
Annotation Cluster 110	Enrichment Score: 1.3518742583862482
Category	Term	Count	%	PValue	Genes	List Total	Pop Hits	Pop Total	Fold Enrichment	Bonferroni	Benjamini	FDR
GOTERM_BP_FAT	GO:0007610~behavior	97	3.23873	0.00896268	ENST00000296028, ENST00000282588, ENST00000374632, ENST00000377208, ENST00000378688, ENST00000394620, ENST00000335681, ENST00000393752, ENST00000303562, ENST00000265381, ENST00000395044, ENST00000286548, ENST00000448083, ENST00000246868, ENST00000264664, ENST00000278379, ENST00000246657, ENST00000337225, ENST00000244769, ENST00000486284, ENST00000451137, ENST00000353065, ENST00000369512, ENST0000…	2208	469	13528	1.26717	1	0.139924	15.5813
GOTERM_BP_FAT	GO:0007626~locomotory behavior	58	1.93656	0.0283764	ENST00000282588, ENST00000296028, ENST00000293275, ENST00000262493, ENST00000225245, ENST00000394620, ENST00000335681, ENST00000393752, ENST00000265381, ENST00000477593, ENST00000346562, ENST00000448083, ENST00000246868, ENST00000264664, ENST00000342215, ENST00000246657, ENST00000337225, ENST00000244769, ENST00000312143, ENST00000451137, ENST00000353065, ENST00000263918, ENST00000369512, ENST0000…	2208	274	13528	1.29692	1	0.309337	41.8175
GOTERM_BP_FAT	GO:0006935~chemotaxis	33	1.10184	0.124038	ENST00000282588, ENST00000296028, ENST00000293275, ENST00000331163, ENST00000378569, ENST00000354513, ENST00000006053, ENST00000225245, ENST00000404625, ENST00000394620, ENST00000344849, ENST00000477593, ENST00000461745, ENST00000448083, ENST00000265362, ENST00000246868, ENST00000264664, ENST00000246657, ENST00000373857, ENST00000342215, ENST00000311585, ENST00000337225, ENST00000312143, ENST0000…	2208	160	13528	1.26365	1	0.678958	91.7218
GOTERM_BP_FAT	GO:0042330~taxis	33	1.10184	0.124038	ENST00000282588, ENST00000296028, ENST00000293275, ENST00000331163, ENST00000378569, ENST00000354513, ENST00000006053, ENST00000225245, ENST00000404625, ENST00000394620, ENST00000344849, ENST00000477593, ENST00000461745, ENST00000448083, ENST00000265362, ENST00000246868, ENST00000264664, ENST00000246657, ENST00000373857, ENST00000342215, ENST00000311585, ENST00000337225, ENST00000312143, ENST0000…	2208	160	13528	1.26365	1	0.678958	91.7218
Annotation Cluster 111	Enrichment Score: 1.348526765691498
Category	Term	Count	%	PValue	Genes	List Total	Pop Hits	Pop Total	Fold Enrichment	Bonferroni	Benjamini	FDR
GOTERM_BP_FAT	GO:0006351~transcription, DNA-dependent	61	2.03673	0.031461	ENST00000346618, ENST00000283875, ENST00000237264, ENST00000395715, ENST00000226067, ENST00000360105, ENST00000374259, ENST00000345075, ENST00000380591, ENST00000329524, ENST00000354436, ENST00000371471, ENST00000448083, ENST00000440973, ENST00000265343, ENST00000251871, ENST00000388901, ENST00000367178, ENST00000370296, ENST00000244869, ENST00000283131, ENST00000370500, ENST00000380821, ENST0000…	2208	292	13528	1.27992	1	0.330118	45.1961
GOTERM_BP_FAT	GO:0032774~RNA biosynthetic process	61	2.03673	0.0400628	ENST00000346618, ENST00000283875, ENST00000237264, ENST00000395715, ENST00000226067, ENST00000360105, ENST00000374259, ENST00000345075, ENST00000380591, ENST00000329524, ENST00000354436, ENST00000371471, ENST00000448083, ENST00000440973, ENST00000265343, ENST00000251871, ENST00000388901, ENST00000367178, ENST00000370296, ENST00000244869, ENST00000283131, ENST00000370500, ENST00000380821, ENST0000…	2208	296	13528	1.26262	1	0.378295	53.6636
GOTERM_BP_FAT	GO:0006366~transcription from RNA polymerase II promoter	48	1.60267	0.0714342	ENST00000263390, ENST00000283875, ENST00000346618, ENST00000354618, ENST00000361729, ENST00000237264, ENST00000305883, ENST00000323441, ENST00000377670, ENST00000395715, ENST00000371103, ENST00000242057, ENST00000226067, ENST00000360105, ENST00000374259, ENST00000345075, ENST00000326877, ENST00000380591, ENST00000263734, ENST00000264867, ENST00000329524, ENST00000431317, ENST00000354436, ENST0000…	2208	234	13528	1.25678	1	0.523194	75.2008
Annotation Cluster 112	Enrichment Score: 1.3464007547385164
Category	Term	Count	%	PValue	Genes	List Total	Pop Hits	Pop Total	Fold Enrichment	Bonferroni	Benjamini	FDR
GOTERM_BP_FAT	GO:0006672~ceramide metabolic process	14	0.467446	0.0135544	ENST00000219345, ENST00000372687, ENST00000261304, ENST00000225538, ENST00000317551, ENST00000222573, ENST00000481195, ENST00000340967, ENST00000305747, ENST00000299397, ENST00000394684, ENST00000322088, ENST00000216264, ENST00000368954	2208	42	13528	2.04227	1	0.187448	22.644
GOTERM_BP_FAT	GO:0030148~sphingolipid biosynthetic process	11	0.367279	0.0215156	ENST00000372687, ENST00000298130, ENST00000305747, ENST00000359175, ENST00000324000, ENST00000299397, ENST00000394684, ENST00000225538, ENST00000399002, ENST00000317551, ENST00000368954	2208	31	13528	2.17403	1	0.256688	33.5823
GOTERM_BP_FAT	GO:0046519~sphingoid metabolic process	14	0.467446	0.0242065	ENST00000219345, ENST00000372687, ENST00000261304, ENST00000225538, ENST00000317551, ENST00000222573, ENST00000481195, ENST00000340967, ENST00000305747, ENST00000299397, ENST00000394684, ENST00000322088, ENST00000216264, ENST00000368954	2208	45	13528	1.90612	1	0.278385	36.9358
GOTERM_BP_FAT	GO:0046513~ceramide biosynthetic process	7	0.233723	0.024775	ENST00000372687, ENST00000305747, ENST00000299397, ENST00000394684, ENST00000225538, ENST00000317551, ENST00000368954	2208	15	13528	2.85918	1	0.28255	37.6234
GOTERM_BP_FAT	GO:0046520~sphingoid biosynthetic process	7	0.233723	0.0342953	ENST00000372687, ENST00000305747, ENST00000299397, ENST00000394684, ENST00000225538, ENST00000317551, ENST00000368954	2208	16	13528	2.68048	1	0.340614	48.136
GOTERM_BP_FAT	GO:0046467~membrane lipid biosynthetic process	11	0.367279	0.0402	ENST00000372687, ENST00000298130, ENST00000305747, ENST00000359175, ENST00000324000, ENST00000299397, ENST00000394684, ENST00000225538, ENST00000399002, ENST00000317551, ENST00000368954	2208	34	13528	1.9822	1	0.378562	53.7881
GOTERM_BP_FAT	GO:0006643~membrane lipid metabolic process	20	0.66778	0.0602587	ENST00000219345, ENST00000372687, ENST00000265261, ENST00000261304, ENST00000225538, ENST00000317551, ENST00000298130, ENST00000481195, ENST00000222573, ENST00000305747, ENST00000340967, ENST00000299397, ENST00000324000, ENST00000359175, ENST00000335791, ENST00000394684, ENST00000216264, ENST00000322088, ENST00000399002, ENST00000368954	2208	81	13528	1.51279	1	0.479565	68.941
GOTERM_BP_FAT	GO:0006665~sphingolipid metabolic process	18	0.601002	0.0942865	ENST00000219345, ENST00000372687, ENST00000261304, ENST00000225538, ENST00000317551, ENST00000298130, ENST00000222573, ENST00000481195, ENST00000305747, ENST00000340967, ENST00000324000, ENST00000359175, ENST00000299397, ENST00000394684, ENST00000216264, ENST00000322088, ENST00000399002, ENST00000368954	2208	75	13528	1.47043	1	0.596955	84.4819
GOTERM_BP_FAT	GO:0006684~sphingomyelin metabolic process	3	0.100167	0.556778	ENST00000372687, ENST00000299397, ENST00000394684	2208	11	13528	1.67095	1	0.990105	100
Annotation Cluster 113	Enrichment Score: 1.3454816356455184
Category	Term	Count	%	PValue	Genes	List Total	Pop Hits	Pop Total	Fold Enrichment	Bonferroni	Benjamini	FDR
INTERPRO	IPR001202:WW/Rsp5/WWP	16	0.534224	0.0176804	ENST00000395891, ENST00000419488, ENST00000338963, ENST00000282441, ENST00000437099, ENST00000380682, ENST00000262435, ENST00000375664, ENST00000358580, ENST00000311380, ENST00000361368, ENST00000374864, ENST00000367545, ENST00000429027, ENST00000263773, ENST00000403733	2687	53	16659	1.87165	1	0.608151	27.1268
UP_SEQ_FEATURE	domain:WW 2	10	0.33389	0.0278535	ENST00000262435, ENST00000311380, ENST00000395891, ENST00000361368, ENST00000419488, ENST00000338963, ENST00000374864, ENST00000429027, ENST00000263773, ENST00000403733	2978	29	19113	2.21313	1	0.909172	42.2457
UP_SEQ_FEATURE	domain:WW 1	10	0.33389	0.0278535	ENST00000262435, ENST00000311380, ENST00000395891, ENST00000361368, ENST00000419488, ENST00000338963, ENST00000374864, ENST00000429027, ENST00000263773, ENST00000403733	2978	29	19113	2.21313	1	0.909172	42.2457
SMART	SM00456:WW	16	0.534224	0.0544652	ENST00000395891, ENST00000419488, ENST00000338963, ENST00000282441, ENST00000437099, ENST00000380682, ENST00000262435, ENST00000375664, ENST00000358580, ENST00000311380, ENST00000361368, ENST00000374864, ENST00000367545, ENST00000429027, ENST00000263773, ENST00000403733	1686	53	9079	1.62564	1	0.657582	54.4778
UP_SEQ_FEATURE	domain:WW	6	0.200334	0.250739	ENST00000358580, ENST00000375664, ENST00000367545, ENST00000282441, ENST00000437099, ENST00000380682	2978	22	19113	1.75038	1	0.999971	99.6338
Annotation Cluster 114	Enrichment Score: 1.3343226123174372
Category	Term	Count	%	PValue	Genes	List Total	Pop Hits	Pop Total	Fold Enrichment	Bonferroni	Benjamini	FDR
INTERPRO	IPR003961:Fibronectin, type III	45	1.5025	0.00709811	ENST00000422987, ENST00000378053, ENST00000336824, ENST00000270139, ENST00000374632, ENST00000360620, ENST00000444294, ENST00000273854, ENST00000268035, ENST00000418331, ENST00000401399, ENST00000342362, ENST00000263409, ENST00000357155, ENST00000312358, ENST00000461745, ENST00000298355, ENST00000332175, ENST00000373880, ENST00000428026, ENST00000330753, ENST00000338305, ENST00000281821, ENST0000…	2687	190	16659	1.46839	1	0.453064	11.8709
UP_SEQ_FEATURE	domain:Fibronectin type-III 2	30	1.00167	0.0265407	ENST00000336824, ENST00000374632, ENST00000270139, ENST00000360620, ENST00000273854, ENST00000268035, ENST00000418331, ENST00000401399, ENST00000342362, ENST00000263409, ENST00000312358, ENST00000461745, ENST00000332175, ENST00000428026, ENST00000281821, ENST00000274276, ENST00000341500, ENST00000375244, ENST00000229330, ENST00000310397, ENST00000297848, ENST00000256509, ENST00000492622, ENST0000…	2978	130	19113	1.48109	1	0.904579	40.711
UP_SEQ_FEATURE	domain:Fibronectin type-III 1	30	1.00167	0.0291703	ENST00000336824, ENST00000374632, ENST00000270139, ENST00000360620, ENST00000273854, ENST00000268035, ENST00000418331, ENST00000401399, ENST00000342362, ENST00000263409, ENST00000312358, ENST00000461745, ENST00000332175, ENST00000428026, ENST00000281821, ENST00000274276, ENST00000341500, ENST00000375244, ENST00000229330, ENST00000310397, ENST00000297848, ENST00000256509, ENST00000492622, ENST0000…	2978	131	19113	1.46979	1	0.913356	43.7471
INTERPRO	IPR008957:Fibronectin, type III-like fold	39	1.30217	0.0605346	ENST00000336824, ENST00000270139, ENST00000374632, ENST00000360620, ENST00000444294, ENST00000273854, ENST00000268035, ENST00000418331, ENST00000401399, ENST00000342362, ENST00000263409, ENST00000357155, ENST00000312358, ENST00000461745, ENST00000298355, ENST00000332175, ENST00000428026, ENST00000338305, ENST00000281821, ENST00000216223, ENST00000274276, ENST00000262843, ENST00000341500, ENST0000…	2687	184	16659	1.3141	1	0.844855	66.9696
SMART	SM00060:FN3	45	1.5025	0.0629996	ENST00000422987, ENST00000378053, ENST00000336824, ENST00000270139, ENST00000374632, ENST00000360620, ENST00000444294, ENST00000273854, ENST00000268035, ENST00000418331, ENST00000401399, ENST00000342362, ENST00000263409, ENST00000357155, ENST00000312358, ENST00000461745, ENST00000298355, ENST00000332175, ENST00000373880, ENST00000428026, ENST00000330753, ENST00000338305, ENST00000281821, ENST0000…	1686	190	9079	1.27538	1	0.680649	59.9234
UP_SEQ_FEATURE	domain:Fibronectin type-III 3	19	0.634391	0.0866675	ENST00000341500, ENST00000375244, ENST00000270139, ENST00000336824, ENST00000229330, ENST00000310397, ENST00000268035, ENST00000418331, ENST00000401399, ENST00000263409, ENST00000297848, ENST00000256509, ENST00000492622, ENST00000461745, ENST00000322507, ENST00000332175, ENST00000428026, ENST00000404826, ENST00000274276	2978	83	19113	1.4692	1	0.994372	82.8256
UP_SEQ_FEATURE	domain:Fibronectin type-III 4	13	0.434057	0.251507	ENST00000375244, ENST00000336824, ENST00000492622, ENST00000322507, ENST00000332175, ENST00000428026, ENST00000418331, ENST00000401399, ENST00000404826, ENST00000263409, ENST00000297848, ENST00000274276, ENST00000256509	2978	62	19113	1.34572	1	0.99997	99.6411
Annotation Cluster 115	Enrichment Score: 1.3182192551283523
Category	Term	Count	%	PValue	Genes	List Total	Pop Hits	Pop Total	Fold Enrichment	Bonferroni	Benjamini	FDR
GOTERM_BP_FAT	GO:0000082~G1/S transition of mitotic cell cycle	20	0.66778	0.000953807	ENST00000261254, ENST00000244741, ENST00000275493, ENST00000265728, ENST00000262643, ENST00000382592, ENST00000373547, ENST00000374746, ENST00000215574, ENST00000227507, ENST00000362009, ENST00000242208, ENST00000296402, ENST00000434724, ENST00000379378, ENST00000257963, ENST00000312990, ENST00000278612, ENST00000300843, ENST00000379579	2208	56	13528	2.18815	0.986182	0.0256163	1.7793
SP_PIR_KEYWORDS	cell cycle	97	3.23873	0.00117897	ENST00000323927, ENST00000296024, ENST00000359314, ENST00000323460, ENST00000362009, ENST00000375859, ENST00000229854, ENST00000371477, ENST00000301280, ENST00000238616, ENST00000369317, ENST00000305921, ENST00000254942, ENST00000366508, ENST00000394886, ENST00000262133, ENST00000431350, ENST00000391971, ENST00000329908, ENST00000261798, ENST00000330560, ENST00000394036, ENST00000371485, ENST0000…	2978	461	19235	1.35906	0.5621	0.0199391	1.76327
GOTERM_BP_FAT	GO:0051301~cell division	68	2.27045	0.00242	ENST00000323927, ENST00000395284, ENST00000379661, ENST00000359314, ENST00000323460, ENST00000399799, ENST00000477593, ENST00000332503, ENST00000238616, ENST00000216181, ENST00000425241, ENST00000335953, ENST00000392521, ENST00000284523, ENST00000366508, ENST00000394886, ENST00000257934, ENST00000382592, ENST00000316355, ENST00000438754, ENST00000315872, ENST00000381165, ENST00000391971, ENST0000…	2208	295	13528	1.41228	0.999981	0.0542266	4.45609
GOTERM_BP_FAT	GO:0051325~interphase	30	1.00167	0.0026833	ENST00000265728, ENST00000275493, ENST00000414822, ENST00000309100, ENST00000346798, ENST00000376718, ENST00000373547, ENST00000215574, ENST00000374259, ENST00000227507, ENST00000362009, ENST00000242208, ENST00000296402, ENST00000330459, ENST00000379378, ENST00000257963, ENST00000312990, ENST00000305921, ENST00000300843, ENST00000379579, ENST00000261254, ENST00000244741, ENST00000394886, ENST0000…	2208	106	13528	1.734	0.999994	0.058785	4.92942
GOTERM_BP_FAT	GO:0051329~interphase of mitotic cell cycle	29	0.96828	0.00347394	ENST00000265728, ENST00000275493, ENST00000414822, ENST00000309100, ENST00000346798, ENST00000373547, ENST00000215574, ENST00000374259, ENST00000227507, ENST00000362009, ENST00000242208, ENST00000296402, ENST00000330459, ENST00000379378, ENST00000257963, ENST00000312990, ENST00000305921, ENST00000300843, ENST00000379579, ENST00000244741, ENST00000261254, ENST00000394886, ENST00000382592, ENST0000…	2208	103	13528	1.72502	1	0.0706859	6.33742
SP_PIR_KEYWORDS	cell division	55	1.83639	0.0176606	ENST00000323927, ENST00000395284, ENST00000379661, ENST00000359314, ENST00000323460, ENST00000238616, ENST00000392521, ENST00000366508, ENST00000394886, ENST00000382592, ENST00000316355, ENST00000438754, ENST00000381165, ENST00000391971, ENST00000261798, ENST00000330560, ENST00000329908, ENST00000394036, ENST00000440264, ENST00000371485, ENST00000426861, ENST00000371160, ENST00000435235, ENST0000…	2978	264	19235	1.34563	0.999996	0.169861	23.5637
GOTERM_BP_FAT	GO:0000278~mitotic cell cycle	72	2.40401	0.0761737	ENST00000323927, ENST00000395284, ENST00000379661, ENST00000359314, ENST00000373547, ENST00000215574, ENST00000374259, ENST00000362009, ENST00000242208, ENST00000296402, ENST00000238616, ENST00000257963, ENST00000305921, ENST00000300843, ENST00000392521, ENST00000373910, ENST00000335877, ENST00000394886, ENST00000257934, ENST00000382592, ENST00000316355, ENST00000381165, ENST00000391971, ENST0000…	2208	370	13528	1.19224	1	0.539081	77.4769
SP_PIR_KEYWORDS	mitosis	36	1.202	0.104444	ENST00000323927, ENST00000395284, ENST00000359314, ENST00000379661, ENST00000245960, ENST00000396353, ENST00000274026, ENST00000322213, ENST00000487599, ENST00000340828, ENST00000220514, ENST00000238616, ENST00000272217, ENST00000392521, ENST00000394886, ENST00000368315, ENST00000233121, ENST00000397195, ENST00000382592, ENST00000316355, ENST00000381165, ENST00000391971, ENST00000261798, ENST0000…	2978	183	19235	1.27063	1	0.545216	81.0535
GOTERM_BP_FAT	GO:0007049~cell cycle	138	4.60768	0.152983	ENST00000323927, ENST00000296024, ENST00000359314, ENST00000444836, ENST00000362009, ENST00000323460, ENST00000215574, ENST00000375859, ENST00000296402, ENST00000229854, ENST00000371477, ENST00000301280, ENST00000448464, ENST00000238616, ENST00000216181, ENST00000305921, ENST00000369317, ENST00000246868, ENST00000300843, ENST00000373910, ENST00000254942, ENST00000394886, ENST00000335877, ENST0000…	2208	776	13528	1.08956	1	0.738766	95.6007
GOTERM_BP_FAT	GO:0022403~cell cycle phase	74	2.47078	0.241846	ENST00000323927, ENST00000395284, ENST00000379661, ENST00000359314, ENST00000373547, ENST00000215574, ENST00000374259, ENST00000362009, ENST00000242208, ENST00000296402, ENST00000297592, ENST00000238616, ENST00000216181, ENST00000257963, ENST00000305921, ENST00000300843, ENST00000244869, ENST00000392521, ENST00000394886, ENST00000257934, ENST00000382592, ENST00000316355, ENST00000381165, ENST0000…	2208	414	13528	1.09513	1	0.864732	99.4532
GOTERM_BP_FAT	GO:0022402~cell cycle process	97	3.23873	0.332495	ENST00000323927, ENST00000359314, ENST00000444836, ENST00000215574, ENST00000362009, ENST00000296402, ENST00000448464, ENST00000238616, ENST00000216181, ENST00000305921, ENST00000300843, ENST00000246868, ENST00000373910, ENST00000335877, ENST00000394886, ENST00000257934, ENST00000391971, ENST00000330560, ENST00000434724, ENST00000394036, ENST00000262965, ENST00000371485, ENST00000287482, ENST0000…	2208	565	13528	1.05186	1	0.93028	99.9502
GOTERM_BP_FAT	GO:0000087~M phase of mitotic cell cycle	40	1.33556	0.354279	ENST00000323927, ENST00000395284, ENST00000359314, ENST00000379661, ENST00000245960, ENST00000396353, ENST00000274026, ENST00000322213, ENST00000340828, ENST00000328666, ENST00000220514, ENST00000238616, ENST00000392521, ENST00000394886, ENST00000368315, ENST00000233121, ENST00000257934, ENST00000397195, ENST00000382592, ENST00000457016, ENST00000168712, ENST00000316355, ENST00000381165, ENST0000…	2208	224	13528	1.09407	1	0.940863	99.9733
GOTERM_BP_FAT	GO:0000280~nuclear division	39	1.30217	0.37675	ENST00000323927, ENST00000395284, ENST00000359314, ENST00000379661, ENST00000245960, ENST00000396353, ENST00000274026, ENST00000322213, ENST00000340828, ENST00000220514, ENST00000238616, ENST00000392521, ENST00000394886, ENST00000368315, ENST00000233121, ENST00000257934, ENST00000397195, ENST00000382592, ENST00000168712, ENST00000457016, ENST00000316355, ENST00000381165, ENST00000361654, ENST0000…	2208	220	13528	1.08612	1	0.950247	99.9863
GOTERM_BP_FAT	GO:0007067~mitosis	39	1.30217	0.37675	ENST00000323927, ENST00000395284, ENST00000359314, ENST00000379661, ENST00000245960, ENST00000396353, ENST00000274026, ENST00000322213, ENST00000340828, ENST00000220514, ENST00000238616, ENST00000392521, ENST00000394886, ENST00000368315, ENST00000233121, ENST00000257934, ENST00000397195, ENST00000382592, ENST00000168712, ENST00000457016, ENST00000316355, ENST00000381165, ENST00000361654, ENST0000…	2208	220	13528	1.08612	1	0.950247	99.9863
GOTERM_BP_FAT	GO:0048285~organelle fission	40	1.33556	0.411247	ENST00000323927, ENST00000395284, ENST00000359314, ENST00000379661, ENST00000245960, ENST00000396353, ENST00000274026, ENST00000322213, ENST00000340828, ENST00000220514, ENST00000238616, ENST00000392521, ENST00000394886, ENST00000368315, ENST00000233121, ENST00000257934, ENST00000397195, ENST00000382592, ENST00000457016, ENST00000168712, ENST00000316355, ENST00000381165, ENST00000361654, ENST0000…	2208	229	13528	1.07019	1	0.962659	99.9953
GOTERM_BP_FAT	GO:0000279~M phase	47	1.56928	0.893314	ENST00000323927, ENST00000395284, ENST00000359314, ENST00000379661, ENST00000245960, ENST00000455785, ENST00000396353, ENST00000274026, ENST00000322213, ENST00000297592, ENST00000330459, ENST00000328666, ENST00000340828, ENST00000220514, ENST00000238616, ENST00000216181, ENST00000405510, ENST00000392521, ENST00000244869, ENST00000394886, ENST00000368315, ENST00000233121, ENST00000257934, ENST0000…	2208	329	13528	0.875259	1	0.999969	100
Annotation Cluster 116	Enrichment Score: 1.3110306052015268
Category	Term	Count	%	PValue	Genes	List Total	Pop Hits	Pop Total	Fold Enrichment	Bonferroni	Benjamini	FDR
GOTERM_BP_FAT	GO:0021953~central nervous system neuron differentiation	15	0.500835	0.00311918	ENST00000294638, ENST00000342310, ENST00000374632, ENST00000266744, ENST00000356915, ENST00000402554, ENST00000377208, ENST00000397195, ENST00000313341, ENST00000357195, ENST00000393752, ENST00000355633, ENST00000286548, ENST00000339562, ENST00000373755	2208	40	13528	2.29755	0.999999	0.0654761	5.70811
GOTERM_BP_FAT	GO:0021954~central nervous system neuron development	11	0.367279	0.0268454	ENST00000294638, ENST00000393752, ENST00000374632, ENST00000266744, ENST00000356915, ENST00000286548, ENST00000402554, ENST00000397195, ENST00000313341, ENST00000339562, ENST00000373755	2208	32	13528	2.10609	1	0.297349	40.0682
GOTERM_BP_FAT	GO:0021955~central nervous system neuron axonogenesis	5	0.166945	0.219547	ENST00000374632, ENST00000356915, ENST00000402554, ENST00000397195, ENST00000339562	2208	15	13528	2.04227	1	0.840447	99.0567
GOTERM_BP_FAT	GO:0021952~central nervous system projection neuron axonogenesis	4	0.133556	0.310056	ENST00000374632, ENST00000356915, ENST00000397195, ENST00000339562	2208	12	13528	2.04227	1	0.917647	99.9072
Annotation Cluster 117	Enrichment Score: 1.3000951677601218
Category	Term	Count	%	PValue	Genes	List Total	Pop Hits	Pop Total	Fold Enrichment	Bonferroni	Benjamini	FDR
GOTERM_BP_FAT	GO:0007223~Wnt receptor signaling pathway, calcium modulating pathway	9	0.300501	0.013671	ENST00000375708, ENST00000284523, ENST00000315323, ENST00000285018, ENST00000293549, ENST00000272164, ENST00000407467, ENST00000290167, ENST00000290015	2208	21	13528	2.62578	1	0.187762	22.8158
KEGG_PATHWAY	hsa04340:Hedgehog signaling pathway	16	0.534224	0.0266405	ENST00000255641, ENST00000284523, ENST00000285018, ENST00000378827, ENST00000272164, ENST00000303052, ENST00000295731, ENST00000290167, ENST00000370830, ENST00000296933, ENST00000264235, ENST00000317483, ENST00000261798, ENST00000293549, ENST00000407467, ENST00000290015	815	56	5085	1.78265	0.993231	0.153387	28.4029
KEGG_PATHWAY	hsa05217:Basal cell carcinoma	15	0.500835	0.0471939	ENST00000284523, ENST00000420246, ENST00000315323, ENST00000240093, ENST00000285018, ENST00000378827, ENST00000457016, ENST00000272164, ENST00000358755, ENST00000290167, ENST00000264235, ENST00000293549, ENST00000407467, ENST00000233607, ENST00000290015	815	55	5085	1.70162	0.999869	0.219979	45.0199
PIR_SUPERFAMILY	PIRSF001784:int-1 transforming protein	7	0.233723	0.0496418	ENST00000284523, ENST00000285018, ENST00000293549, ENST00000272164, ENST00000407467, ENST00000290167, ENST00000290015	1091	19	7396	2.49756	1	0.997215	55.4467
INTERPRO	IPR018161:Secreted growth factor Wnt protein, conserved site	7	0.233723	0.0721007	ENST00000284523, ENST00000285018, ENST00000293549, ENST00000272164, ENST00000407467, ENST00000290167, ENST00000290015	2687	19	16659	2.28416	1	0.873627	73.486
INTERPRO	IPR005816:Secreted growth factor Wnt protein	7	0.233723	0.0721007	ENST00000284523, ENST00000285018, ENST00000293549, ENST00000272164, ENST00000407467, ENST00000290167, ENST00000290015	2687	19	16659	2.28416	1	0.873627	73.486
INTERPRO	IPR005817:Wnt superfamily	7	0.233723	0.0721007	ENST00000284523, ENST00000285018, ENST00000293549, ENST00000272164, ENST00000407467, ENST00000290167, ENST00000290015	2687	19	16659	2.28416	1	0.873627	73.486
SMART	SM00097:WNT1	7	0.233723	0.124264	ENST00000284523, ENST00000285018, ENST00000293549, ENST00000272164, ENST00000407467, ENST00000290167, ENST00000290015	1686	19	9079	1.98392	1	0.752555	84.5034
Annotation Cluster 118	Enrichment Score: 1.293855567275902
Category	Term	Count	%	PValue	Genes	List Total	Pop Hits	Pop Total	Fold Enrichment	Bonferroni	Benjamini	FDR
GOTERM_BP_FAT	GO:0060350~endochondral bone morphogenesis	8	0.267112	0.00890774	ENST00000245479, ENST00000380518, ENST00000374695, ENST00000398974, ENST00000371075, ENST00000006015, ENST00000225964, ENST00000371432	2208	16	13528	3.06341	1	0.139608	15.4932
GOTERM_BP_FAT	GO:0060349~bone morphogenesis	8	0.267112	0.033333	ENST00000245479, ENST00000380518, ENST00000374695, ENST00000398974, ENST00000371075, ENST00000006015, ENST00000225964, ENST00000371432	2208	20	13528	2.45072	1	0.337831	47.155
GOTERM_BP_FAT	GO:0001958~endochondral ossification	6	0.200334	0.0333616	ENST00000380518, ENST00000374695, ENST00000398974, ENST00000371075, ENST00000225964, ENST00000371432	2208	12	13528	3.06341	1	0.337331	47.1844
GOTERM_BP_FAT	GO:0060351~cartilage development involved in endochondral bone morphogenesis	4	0.133556	0.0588965	ENST00000380518, ENST00000374695, ENST00000006015, ENST00000225964	2208	6	13528	4.08454	1	0.474761	68.083
GOTERM_BP_FAT	GO:0002062~chondrocyte differentiation	4	0.133556	0.581761	ENST00000380518, ENST00000374695, ENST00000382353, ENST00000371432	2208	18	13528	1.36151	1	0.99224	100
Annotation Cluster 119	Enrichment Score: 1.2611440341325653
Category	Term	Count	%	PValue	Genes	List Total	Pop Hits	Pop Total	Fold Enrichment	Bonferroni	Benjamini	FDR
PIR_SUPERFAMILY	PIRSF037165:ras protein	7	0.233723	0.0215851	ENST00000369535, ENST00000323534, ENST00000342983, ENST00000250559, ENST00000369709, ENST00000245304, ENST00000256078	1091	16	7396	2.96586	1	0.977232	29.2839
INTERPRO	IPR003577:Ras small GTPase, Ras type	8	0.267112	0.064467	ENST00000369535, ENST00000323534, ENST00000216127, ENST00000342983, ENST00000250559, ENST00000369709, ENST00000245304, ENST00000256078	2687	23	16659	2.15647	1	0.853833	69.3382
SMART	SM00173:RAS	8	0.267112	0.118325	ENST00000369535, ENST00000323534, ENST00000216127, ENST00000342983, ENST00000250559, ENST00000369709, ENST00000245304, ENST00000256078	1686	23	9079	1.87302	1	0.752214	82.9595
Annotation Cluster 120	Enrichment Score: 1.2561580185246135
Category	Term	Count	%	PValue	Genes	List Total	Pop Hits	Pop Total	Fold Enrichment	Bonferroni	Benjamini	FDR
INTERPRO	IPR001005:SANT, DNA-binding	17	0.567613	0.00323795	ENST00000283131, ENST00000254942, ENST00000380675, ENST00000478654, ENST00000331320, ENST00000371121, ENST00000413276, ENST00000254480, ENST00000381226, ENST00000371477, ENST00000394071, ENST00000310074, ENST00000428826, ENST00000217026, ENST00000367814, ENST00000337907, ENST00000423902	2687	49	16659	2.15097	0.9998	0.320991	5.59097
SMART	SM00717:SANT	17	0.567613	0.012823	ENST00000283131, ENST00000254942, ENST00000380675, ENST00000478654, ENST00000331320, ENST00000371121, ENST00000413276, ENST00000254480, ENST00000381226, ENST00000371477, ENST00000394071, ENST00000310074, ENST00000428826, ENST00000217026, ENST00000367814, ENST00000337907, ENST00000423902	1686	49	9079	1.86824	0.995632	0.662666	16.5859
INTERPRO	IPR014778:Myb, DNA-binding	12	0.400668	0.0183109	ENST00000254942, ENST00000371477, ENST00000380675, ENST00000394071, ENST00000310074, ENST00000331320, ENST00000217026, ENST00000367814, ENST00000413276, ENST00000254480, ENST00000381226, ENST00000337907	2687	35	16659	2.12566	1	0.606736	27.9523
INTERPRO	IPR017884:SANT, eukarya	8	0.267112	0.112689	ENST00000283131, ENST00000394071, ENST00000310074, ENST00000331320, ENST00000371121, ENST00000254480, ENST00000381226, ENST00000337907	2687	26	16659	1.90765	1	0.930101	88.0082
UP_SEQ_FEATURE	domain:SANT	6	0.200334	0.16226	ENST00000394071, ENST00000310074, ENST00000331320, ENST00000254480, ENST00000381226, ENST00000337907	2978	19	19113	2.02676	1	0.999537	96.7956
UP_SEQ_FEATURE	domain:ELM2	4	0.133556	0.329993	ENST00000394071, ENST00000331320, ENST00000381226, ENST00000337907	2978	13	19113	1.97479	1	0.999997	99.9583
INTERPRO	IPR000949:ELM2	4	0.133556	0.351013	ENST00000394071, ENST00000331320, ENST00000381226, ENST00000337907	2687	13	16659	1.90765	1	0.998302	99.9533
Annotation Cluster 121	Enrichment Score: 1.250092516383877
Category	Term	Count	%	PValue	Genes	List Total	Pop Hits	Pop Total	Fold Enrichment	Bonferroni	Benjamini	FDR
KEGG_PATHWAY	hsa04730:Long-term depression	21	0.701169	0.00449785	ENST00000369535, ENST00000317775, ENST00000373985, ENST00000369851, ENST00000262493, ENST00000264424, ENST00000371075, ENST00000268035, ENST00000243501, ENST00000378641, ENST00000248996, ENST00000337514, ENST00000481195, ENST00000286548, ENST00000439174, ENST00000392299, ENST00000322088, ENST00000313601, ENST00000215885, ENST00000251849, ENST00000256078	815	69	5085	1.89891	0.565682	0.038935	5.42539
SP_PIR_KEYWORDS	heterotrimer	11	0.367279	0.00697834	ENST00000369851, ENST00000217109, ENST00000262493, ENST00000248996, ENST00000360467, ENST00000258341, ENST00000371075, ENST00000421865, ENST00000379959, ENST00000313601, ENST00000378609	2978	28	19235	2.53748	0.992568	0.0824051	10.0221
SP_PIR_KEYWORDS	signal transduction	12	0.400668	0.0136961	ENST00000369851, ENST00000262995, ENST00000262493, ENST00000248996, ENST00000286548, ENST00000258526, ENST00000371075, ENST00000461366, ENST00000393359, ENST00000463876, ENST00000313601, ENST00000378609	2978	35	19235	2.21453	0.999936	0.140012	18.7771
PIR_SUPERFAMILY	PIRSF002400:GTP-binding regulatory protein Gs alpha chain	7	0.233723	0.0215851	ENST00000369851, ENST00000262493, ENST00000248996, ENST00000286548, ENST00000439174, ENST00000371075, ENST00000313601	1091	16	7396	2.96586	1	0.977232	29.2839
INTERPRO	IPR001019:Guanine nucleotide binding protein (G-protein), alpha subunit	7	0.233723	0.0325596	ENST00000369851, ENST00000262493, ENST00000248996, ENST00000286548, ENST00000439174, ENST00000371075, ENST00000313601	2687	16	16659	2.71243	1	0.732072	44.4124
SP_PIR_KEYWORDS	ADP-ribosylation	10	0.33389	0.0584259	ENST00000369851, ENST00000216297, ENST00000262493, ENST00000248996, ENST00000286548, ENST00000339083, ENST00000371075, ENST00000250559, ENST00000371627, ENST00000313601	2978	33	19235	1.95728	1	0.405638	59.6624
SP_PIR_KEYWORDS	myristylation	11	0.367279	0.0688153	ENST00000369851, ENST00000381765, ENST00000262493, ENST00000248996, ENST00000246747, ENST00000320033, ENST00000373467, ENST00000371075, ENST00000263339, ENST00000313601, ENST00000368635	2978	39	19235	1.82178	1	0.444094	65.8774
GOTERM_MF_FAT	GO:0031821~metabotropic serotonin receptor binding	3	0.100167	0.0730394	ENST00000369851, ENST00000262493, ENST00000248996	2149	3	12983	6.04141	1	0.672664	71.4717
INTERPRO	IPR001408:G-protein alpha subunit, group I	4	0.133556	0.124779	ENST00000369851, ENST00000262493, ENST00000248996, ENST00000313601	2687	8	16659	3.09993	1	0.943232	90.5988
SP_PIR_KEYWORDS	GTP binding	14	0.467446	0.229751	ENST00000369851, ENST00000262493, ENST00000253039, ENST00000320033, ENST00000409892, ENST00000371075, ENST00000371655, ENST00000378609, ENST00000464506, ENST00000248996, ENST00000286548, ENST00000435235, ENST00000256078, ENST00000313601	2978	67	19235	1.34965	1	0.752137	98.0487
GOTERM_BP_FAT	GO:0007212~dopamine receptor signaling pathway	4	0.133556	0.581761	ENST00000393752, ENST00000262493, ENST00000286548, ENST00000371075	2208	18	13528	1.36151	1	0.99224	100
SP_PIR_KEYWORDS	thiolester bond	6	0.200334	0.674078	ENST00000393752, ENST00000369851, ENST00000262493, ENST00000248996, ENST00000371075, ENST00000313601	2978	36	19235	1.07651	1	0.974451	100
Annotation Cluster 122	Enrichment Score: 1.2357158730132687
Category	Term	Count	%	PValue	Genes	List Total	Pop Hits	Pop Total	Fold Enrichment	Bonferroni	Benjamini	FDR
UP_SEQ_FEATURE	DNA-binding region:ETS	10	0.33389	0.0174079	ENST00000345075, ENST00000360214, ENST00000354828, ENST00000368192, ENST00000335997, ENST00000228741, ENST00000398905, ENST00000430479, ENST00000357992, ENST00000257831	2978	27	19113	2.37706	1	0.832954	28.9137
INTERPRO	IPR000418:Ets	10	0.33389	0.0340613	ENST00000345075, ENST00000360214, ENST00000354828, ENST00000368192, ENST00000335997, ENST00000228741, ENST00000398905, ENST00000430479, ENST00000357992, ENST00000257831	2687	29	16659	2.13788	1	0.742894	45.9233
SMART	SM00413:ETS	10	0.33389	0.0738572	ENST00000345075, ENST00000360214, ENST00000354828, ENST00000368192, ENST00000335997, ENST00000228741, ENST00000398905, ENST00000430479, ENST00000357992, ENST00000257831	1686	29	9079	1.85687	1	0.697711	65.9778
UP_SEQ_FEATURE	domain:PNT	5	0.166945	0.0778887	ENST00000345075, ENST00000360214, ENST00000354828, ENST00000398905, ENST00000257831	2978	11	19113	2.9173	1	0.993315	79.3168
INTERPRO	IPR003118:Sterile alpha motif/pointed	5	0.166945	0.086479	ENST00000345075, ENST00000360214, ENST00000354828, ENST00000398905, ENST00000257831	2687	11	16659	2.81811	1	0.895867	79.9017
SMART	SM00251:SAM_PNT	5	0.166945	0.130593	ENST00000345075, ENST00000360214, ENST00000354828, ENST00000398905, ENST00000257831	1686	11	9079	2.4477	1	0.754085	86.0051
Annotation Cluster 123	Enrichment Score: 1.2350068833153542
Category	Term	Count	%	PValue	Genes	List Total	Pop Hits	Pop Total	Fold Enrichment	Bonferroni	Benjamini	FDR
UP_SEQ_FEATURE	domain:Peptidase M12B	16	0.534224	0.000614224	ENST00000295903, ENST00000264377, ENST00000200557, ENST00000256412, ENST00000299164, ENST00000487273, ENST00000268070, ENST00000371916, ENST00000388820, ENST00000398204, ENST00000389420, ENST00000282849, ENST00000257527, ENST00000284987, ENST00000257359, ENST00000251582	2978	40	19113	2.56723	0.976635	0.171241	1.18692
INTERPRO	IPR001590:Peptidase M12B, ADAM/reprolysin	16	0.534224	0.00065212	ENST00000295903, ENST00000264377, ENST00000200557, ENST00000256412, ENST00000299164, ENST00000487273, ENST00000268070, ENST00000371916, ENST00000388820, ENST00000398204, ENST00000389420, ENST00000282849, ENST00000257527, ENST00000284987, ENST00000257359, ENST00000251582	2687	39	16659	2.54353	0.819681	0.133031	1.15055
UP_SEQ_FEATURE	domain:Disintegrin	16	0.534224	0.000830526	ENST00000295903, ENST00000264377, ENST00000200557, ENST00000256412, ENST00000299164, ENST00000487273, ENST00000268070, ENST00000371916, ENST00000388820, ENST00000398204, ENST00000389420, ENST00000282849, ENST00000257527, ENST00000284987, ENST00000257359, ENST00000251582	2978	41	19113	2.50461	0.99378	0.198177	1.60171
INTERPRO	IPR018358:Disintegrin, conserved site	16	0.534224	0.00119597	ENST00000295903, ENST00000264377, ENST00000200557, ENST00000256412, ENST00000299164, ENST00000487273, ENST00000268070, ENST00000371916, ENST00000388820, ENST00000398204, ENST00000389420, ENST00000282849, ENST00000257527, ENST00000284987, ENST00000257359, ENST00000251582	2687	41	16659	2.41945	0.956825	0.189011	2.10051
UP_SEQ_FEATURE	region of interest:Spacer	11	0.367279	0.00133677	ENST00000262133, ENST00000389420, ENST00000295903, ENST00000282849, ENST00000299164, ENST00000268070, ENST00000284987, ENST00000371916, ENST00000251582, ENST00000257359, ENST00000388820	2978	23	19113	3.06951	0.999719	0.279017	2.56606
INTERPRO	IPR002870:Peptidase M12B, propeptide	15	0.500835	0.00212855	ENST00000295903, ENST00000264377, ENST00000200557, ENST00000256412, ENST00000299164, ENST00000487273, ENST00000268070, ENST00000388820, ENST00000398204, ENST00000389420, ENST00000282849, ENST00000257527, ENST00000284987, ENST00000257359, ENST00000251582	2687	39	16659	2.38456	0.996286	0.267186	3.70945
UP_SEQ_FEATURE	domain:TSP type-1 2	15	0.500835	0.00541007	ENST00000366787, ENST00000355327, ENST00000295903, ENST00000260356, ENST00000299164, ENST00000382496, ENST00000268070, ENST00000195173, ENST00000371916, ENST00000388820, ENST00000389420, ENST00000282849, ENST00000284987, ENST00000257359, ENST00000251582	2978	44	19113	2.18798	1	0.591966	10.0055
UP_SEQ_FEATURE	domain:TSP type-1 1	15	0.500835	0.00541007	ENST00000366787, ENST00000355327, ENST00000295903, ENST00000260356, ENST00000299164, ENST00000382496, ENST00000268070, ENST00000195173, ENST00000371916, ENST00000388820, ENST00000389420, ENST00000282849, ENST00000284987, ENST00000257359, ENST00000251582	2978	44	19113	2.18798	1	0.591966	10.0055
UP_SEQ_FEATURE	domain:TSP type-1 3	13	0.434057	0.00644434	ENST00000366787, ENST00000295903, ENST00000355327, ENST00000260356, ENST00000299164, ENST00000382496, ENST00000268070, ENST00000195173, ENST00000371916, ENST00000388820, ENST00000389420, ENST00000282849, ENST00000251582	2978	36	19113	2.31763	1	0.60982	11.8069
INTERPRO	IPR010294:ADAM-TS Spacer 1	10	0.33389	0.00686218	ENST00000389420, ENST00000295903, ENST00000282849, ENST00000355327, ENST00000299164, ENST00000268070, ENST00000284987, ENST00000251582, ENST00000257359, ENST00000388820	2687	23	16659	2.69559	1	0.45269	11.4987
INTERPRO	IPR013273:Peptidase M12B, ADAM-TS	10	0.33389	0.00943438	ENST00000389420, ENST00000295903, ENST00000282849, ENST00000299164, ENST00000268070, ENST00000284987, ENST00000371916, ENST00000251582, ENST00000257359, ENST00000388820	2687	24	16659	2.58327	1	0.50895	15.4779
INTERPRO	IPR000884:Thrombospondin, type 1 repeat	19	0.634391	0.012537	ENST00000366787, ENST00000355327, ENST00000295903, ENST00000451137, ENST00000260356, ENST00000382496, ENST00000299164, ENST00000262487, ENST00000268070, ENST00000195173, ENST00000371916, ENST00000388820, ENST00000389420, ENST00000282849, ENST00000493585, ENST00000356698, ENST00000284987, ENST00000257359, ENST00000251582	2687	65	16659	1.81226	1	0.554276	20.0531
INTERPRO	IPR008085:Thrombospondin, type 1 repeat, subgroup	7	0.233723	0.0234812	ENST00000366787, ENST00000260356, ENST00000382496, ENST00000268070, ENST00000195173, ENST00000371916, ENST00000257359	2687	15	16659	2.89326	1	0.665356	34.395
UP_SEQ_FEATURE	domain:TSP type-1 5	9	0.300501	0.0311712	ENST00000389420, ENST00000295903, ENST00000282849, ENST00000355327, ENST00000382496, ENST00000268070, ENST00000195173, ENST00000371916, ENST00000388820	2978	25	19113	2.3105	1	0.916443	45.9579
UP_SEQ_FEATURE	domain:TSP type-1 4	10	0.33389	0.0420526	ENST00000389420, ENST00000295903, ENST00000282849, ENST00000355327, ENST00000382496, ENST00000268070, ENST00000195173, ENST00000371916, ENST00000251582, ENST00000388820	2978	31	19113	2.07034	1	0.956153	56.6086
SMART	SM00209:TSP1	19	0.634391	0.0457703	ENST00000366787, ENST00000355327, ENST00000295903, ENST00000451137, ENST00000260356, ENST00000382496, ENST00000299164, ENST00000262487, ENST00000268070, ENST00000195173, ENST00000371916, ENST00000388820, ENST00000389420, ENST00000282849, ENST00000493585, ENST00000356698, ENST00000284987, ENST00000257359, ENST00000251582	1686	65	9079	1.57406	1	0.645879	48.2292
UP_SEQ_FEATURE	domain:TSP type-1 7	5	0.166945	0.0778887	ENST00000389420, ENST00000295903, ENST00000382496, ENST00000371916, ENST00000388820	2978	11	19113	2.9173	1	0.993315	79.3168
INTERPRO	IPR006025:Peptidase M, neutral zinc metallopeptidases, zinc-binding site	22	0.734558	0.0847852	ENST00000295903, ENST00000200557, ENST00000256412, ENST00000299164, ENST00000487273, ENST00000268070, ENST00000231368, ENST00000371916, ENST00000388820, ENST00000398204, ENST00000328252, ENST00000261180, ENST00000219070, ENST00000367662, ENST00000389420, ENST00000282849, ENST00000379484, ENST00000257527, ENST00000284987, ENST00000251582, ENST00000257359, ENST00000415912	2687	96	16659	1.4208	1	0.895522	79.2302
GOTERM_MF_FAT	GO:0005178~integrin binding	15	0.500835	0.0982671	ENST00000282588, ENST00000375244, ENST00000375221, ENST00000264377, ENST00000200557, ENST00000256412, ENST00000260356, ENST00000487273, ENST00000371916, ENST00000304636, ENST00000398204, ENST00000296585, ENST00000243562, ENST00000284987, ENST00000257359	2149	59	12983	1.53595	1	0.745729	81.9241
UP_SEQ_FEATURE	domain:TSP type-1 6	6	0.200334	0.111905	ENST00000389420, ENST00000295903, ENST00000355327, ENST00000382496, ENST00000371916, ENST00000388820	2978	17	19113	2.2652	1	0.997974	90.037
UP_SEQ_FEATURE	domain:TSP type-1 8	4	0.133556	0.153341	ENST00000389420, ENST00000295903, ENST00000371916, ENST00000388820	2978	9	19113	2.85247	1	0.999406	96.0634
GOTERM_BP_FAT	GO:0007229~integrin-mediated signaling pathway	16	0.534224	0.158444	ENST00000282588, ENST00000375221, ENST00000264377, ENST00000200557, ENST00000256412, ENST00000487273, ENST00000371916, ENST00000304636, ENST00000388820, ENST00000398204, ENST00000296585, ENST00000282849, ENST00000222573, ENST00000379446, ENST00000216181, ENST00000267082	2208	70	13528	1.40041	1	0.747114	96.1048
INTERPRO	IPR001762:Blood coagulation inhibitor, Disintegrin	6	0.200334	0.274946	ENST00000264377, ENST00000200557, ENST00000256412, ENST00000487273, ENST00000257527, ENST00000398204	2687	22	16659	1.69087	1	0.994721	99.6666
UP_SEQ_FEATURE	domain:PLAC	5	0.166945	0.342302	ENST00000282849, ENST00000355327, ENST00000268070, ENST00000251582, ENST00000388820	2978	19	19113	1.68896	1	0.999998	99.9709
GOTERM_MF_FAT	GO:0004222~metalloendopeptidase activity	20	0.66778	0.356381	ENST00000355327, ENST00000295903, ENST00000264377, ENST00000200557, ENST00000256412, ENST00000299164, ENST00000487273, ENST00000268070, ENST00000371916, ENST00000388820, ENST00000398204, ENST00000219070, ENST00000389420, ENST00000282849, ENST00000257527, ENST00000379484, ENST00000284987, ENST00000251582, ENST00000257359, ENST00000415912	2149	104	12983	1.16181	1	0.966028	99.9316
INTERPRO	IPR010909:PLAC	5	0.166945	0.367708	ENST00000282849, ENST00000355327, ENST00000268070, ENST00000251582, ENST00000388820	2687	19	16659	1.63154	1	0.998707	99.9706
SMART	SM00050:DISIN	6	0.200334	0.388438	ENST00000264377, ENST00000200557, ENST00000256412, ENST00000487273, ENST00000257527, ENST00000398204	1686	22	9079	1.46862	1	0.919914	99.9002
INTERPRO	IPR006586:ADAM, cysteine-rich	5	0.166945	0.407032	ENST00000264377, ENST00000200557, ENST00000487273, ENST00000257527, ENST00000398204	2687	20	16659	1.54996	1	0.99927	99.9906
UP_SEQ_FEATURE	metal ion-binding site:Zinc; in inhibited form	7	0.233723	0.410347	ENST00000295903, ENST00000282849, ENST00000257527, ENST00000299164, ENST00000268070, ENST00000284987, ENST00000388820	2978	33	19113	1.36141	1	1	99.9965
SP_PIR_KEYWORDS	metalloprotease	25	0.834725	0.478076	ENST00000295903, ENST00000264377, ENST00000256412, ENST00000299164, ENST00000487273, ENST00000268070, ENST00000231368, ENST00000371916, ENST00000388820, ENST00000398204, ENST00000328252, ENST00000261180, ENST00000219070, ENST00000381506, ENST00000367662, ENST00000389420, ENST00000282849, ENST00000225719, ENST00000394070, ENST00000379484, ENST00000257527, ENST00000284987, ENST00000251582, ENST0000…	2978	151	19235	1.06938	1	0.925796	99.9945
UP_SEQ_FEATURE	short sequence motif:Cysteine switch	8	0.267112	0.513593	ENST00000219070, ENST00000295903, ENST00000282849, ENST00000257527, ENST00000299164, ENST00000268070, ENST00000284987, ENST00000388820	2978	43	19113	1.19406	1	1	99.9999
SMART	SM00608:ACR	5	0.166945	0.523729	ENST00000264377, ENST00000200557, ENST00000487273, ENST00000257527, ENST00000398204	1686	20	9079	1.34623	1	0.966439	99.997
INTERPRO	IPR001818:Peptidase M10A and M12B, matrixin and adamalysin	8	0.267112	0.552896	ENST00000219070, ENST00000295903, ENST00000282849, ENST00000256412, ENST00000257527, ENST00000299164, ENST00000268070, ENST00000388820	2687	43	16659	1.15346	1	0.999933	99.9999
UP_SEQ_FEATURE	metal ion-binding site:Zinc; catalytic	19	0.634391	0.651571	ENST00000295903, ENST00000256412, ENST00000299164, ENST00000487273, ENST00000268070, ENST00000231368, ENST00000371916, ENST00000388820, ENST00000328252, ENST00000261180, ENST00000389420, ENST00000367662, ENST00000282849, ENST00000257527, ENST00000379484, ENST00000284987, ENST00000251582, ENST00000257359, ENST00000415912	2978	123	19113	0.991409	1	1	100
GOTERM_MF_FAT	GO:0008237~metallopeptidase activity	28	0.934891	0.772567	ENST00000355327, ENST00000295903, ENST00000264377, ENST00000200557, ENST00000256412, ENST00000371916, ENST00000219070, ENST00000381506, ENST00000389420, ENST00000282849, ENST00000284987, ENST00000251582, ENST00000415912, ENST00000487273, ENST00000299164, ENST00000231368, ENST00000268070, ENST00000388820, ENST00000398204, ENST00000261180, ENST00000296411, ENST00000328252, ENST00000367662, ENST0000…	2149	183	12983	0.924369	1	0.999554	100
UP_SEQ_FEATURE	domain:EGF-like	8	0.267112	0.96259	ENST00000445399, ENST00000264377, ENST00000200557, ENST00000367468, ENST00000487273, ENST00000257527, ENST00000398204, ENST00000244869	2978	76	19113	0.675586	1	1	100
SP_PIR_KEYWORDS	zymogen	22	0.734558	0.989494	ENST00000343411, ENST00000379960, ENST00000295903, ENST00000256412, ENST00000299164, ENST00000393139, ENST00000268070, ENST00000268171, ENST00000371916, ENST00000388820, ENST00000328252, ENST00000219070, ENST00000389420, ENST00000367662, ENST00000282849, ENST00000347667, ENST00000313005, ENST00000257527, ENST00000393585, ENST00000284987, ENST00000257359, ENST00000251582	2978	206	19235	0.6898	1	0.999966	100
GOTERM_MF_FAT	GO:0004175~endopeptidase activity	42	1.40234	0.999278	ENST00000343411, ENST00000324068, ENST00000295903, ENST00000355327, ENST00000200557, ENST00000343848, ENST00000264377, ENST00000296498, ENST00000463091, ENST00000250066, ENST00000256412, ENST00000371916, ENST00000309469, ENST00000396394, ENST00000219070, ENST00000389420, ENST00000282849, ENST00000284987, ENST00000251582, ENST00000415912, ENST00000307358, ENST00000480945, ENST00000393139, ENST0000…	2149	375	12983	0.676638	1	1	100
Annotation Cluster 124	Enrichment Score: 1.226507585967391
Category	Term	Count	%	PValue	Genes	List Total	Pop Hits	Pop Total	Fold Enrichment	Bonferroni	Benjamini	FDR
GOTERM_MF_FAT	GO:0035091~phosphoinositide binding	27	0.901503	0.0105674	ENST00000396376, ENST00000338008, ENST00000374274, ENST00000396526, ENST00000396024, ENST00000393405, ENST00000230085, ENST00000373798, ENST00000239940, ENST00000322349, ENST00000343017, ENST00000389960, ENST00000265381, ENST00000368843, ENST00000350796, ENST00000374232, ENST00000342215, ENST00000265970, ENST00000452740, ENST00000336838, ENST00000303965, ENST00000269499, ENST00000354981, ENST0000…	2149	100	12983	1.63118	1	0.259616	16.1121
UP_SEQ_FEATURE	domain:PX	14	0.467446	0.0242731	ENST00000342215, ENST00000396376, ENST00000265970, ENST00000396526, ENST00000374274, ENST00000230085, ENST00000393405, ENST00000343017, ENST00000354981, ENST00000368843, ENST00000463280, ENST00000374232, ENST00000353788, ENST00000308527	2978	47	19113	1.91176	1	0.89023	37.9687
INTERPRO	IPR001683:Phox-like	14	0.467446	0.0368619	ENST00000342215, ENST00000396376, ENST00000265970, ENST00000396526, ENST00000374274, ENST00000230085, ENST00000393405, ENST00000343017, ENST00000354981, ENST00000368843, ENST00000463280, ENST00000374232, ENST00000353788, ENST00000308527	2687	48	16659	1.80829	1	0.765528	48.6382
SMART	SM00312:PX	14	0.467446	0.0944427	ENST00000342215, ENST00000396376, ENST00000265970, ENST00000396526, ENST00000374274, ENST00000230085, ENST00000393405, ENST00000343017, ENST00000354981, ENST00000368843, ENST00000463280, ENST00000374232, ENST00000353788, ENST00000308527	1686	48	9079	1.57061	1	0.74005	75.1922
GOTERM_MF_FAT	GO:0005543~phospholipid binding	36	1.202	0.144464	ENST00000396376, ENST00000338008, ENST00000374274, ENST00000396526, ENST00000368324, ENST00000437081, ENST00000396024, ENST00000393405, ENST00000230085, ENST00000373798, ENST00000372989, ENST00000239940, ENST00000322349, ENST00000343017, ENST00000389960, ENST00000265381, ENST00000368843, ENST00000350796, ENST00000338916, ENST00000374232, ENST00000295797, ENST00000372921, ENST00000219345, ENST0000…	2149	177	12983	1.22876	1	0.830145	92.4248
GOTERM_MF_FAT	GO:0008289~lipid binding	79	2.63773	0.339122	ENST00000396376, ENST00000338008, ENST00000368324, ENST00000396526, ENST00000437081, ENST00000396024, ENST00000393405, ENST00000367468, ENST00000239940, ENST00000405666, ENST00000322349, ENST00000310803, ENST00000399799, ENST00000367362, ENST00000265381, ENST00000440973, ENST00000295797, ENST00000394729, ENST00000372921, ENST00000392521, ENST00000399503, ENST00000342215, ENST00000370253, ENST0000…	2149	450	12983	1.0606	1	0.960468	99.894
Annotation Cluster 125	Enrichment Score: 1.2236303969628672
Category	Term	Count	%	PValue	Genes	List Total	Pop Hits	Pop Total	Fold Enrichment	Bonferroni	Benjamini	FDR
GOTERM_BP_FAT	GO:0033673~negative regulation of kinase activity	23	0.767947	0.0300716	ENST00000303296, ENST00000244741, ENST00000396526, ENST00000343849, ENST00000414822, ENST00000457016, ENST00000382592, ENST00000383791, ENST00000298573, ENST00000280154, ENST00000394339, ENST00000419235, ENST00000393752, ENST00000358273, ENST00000252506, ENST00000266987, ENST00000416007, ENST00000481195, ENST00000396418, ENST00000393585, ENST00000324501, ENST00000337539, ENST00000322088	2208	90	13528	1.56574	1	0.319438	43.698
GOTERM_BP_FAT	GO:0006469~negative regulation of protein kinase activity	22	0.734558	0.0380152	ENST00000303296, ENST00000244741, ENST00000396526, ENST00000343849, ENST00000457016, ENST00000382592, ENST00000383791, ENST00000298573, ENST00000280154, ENST00000394339, ENST00000419235, ENST00000393752, ENST00000358273, ENST00000252506, ENST00000266987, ENST00000416007, ENST00000481195, ENST00000396418, ENST00000393585, ENST00000324501, ENST00000337539, ENST00000322088	2208	87	13528	1.54931	1	0.365703	51.7684
GOTERM_BP_FAT	GO:0044092~negative regulation of molecular function	68	2.27045	0.0384565	ENST00000376977, ENST00000396526, ENST00000323927, ENST00000343849, ENST00000395812, ENST00000400137, ENST00000465645, ENST00000298573, ENST00000394339, ENST00000393752, ENST00000261783, ENST00000481195, ENST00000416007, ENST00000256637, ENST00000285848, ENST00000394729, ENST00000253814, ENST00000313601, ENST00000373910, ENST00000341500, ENST00000335877, ENST00000420696, ENST00000394886, ENST0000…	2208	334	13528	1.24737	1	0.368354	52.183
GOTERM_BP_FAT	GO:0051348~negative regulation of transferase activity	23	0.767947	0.0573156	ENST00000303296, ENST00000244741, ENST00000396526, ENST00000343849, ENST00000414822, ENST00000457016, ENST00000382592, ENST00000383791, ENST00000298573, ENST00000280154, ENST00000394339, ENST00000419235, ENST00000393752, ENST00000358273, ENST00000252506, ENST00000266987, ENST00000416007, ENST00000481195, ENST00000396418, ENST00000393585, ENST00000324501, ENST00000337539, ENST00000322088	2208	96	13528	1.46788	1	0.466914	67.059
GOTERM_BP_FAT	GO:0043407~negative regulation of MAP kinase activity	10	0.33389	0.120336	ENST00000419235, ENST00000303296, ENST00000358273, ENST00000343849, ENST00000416007, ENST00000481195, ENST00000298573, ENST00000280154, ENST00000394339, ENST00000322088	2208	36	13528	1.70189	1	0.670647	91.0383
GOTERM_BP_FAT	GO:0043086~negative regulation of catalytic activity	53	1.76962	0.150128	ENST00000376977, ENST00000396526, ENST00000323927, ENST00000343849, ENST00000400137, ENST00000395812, ENST00000465645, ENST00000298573, ENST00000394339, ENST00000393752, ENST00000261783, ENST00000481195, ENST00000416007, ENST00000285848, ENST00000256637, ENST00000313601, ENST00000373910, ENST00000394886, ENST00000335877, ENST00000486284, ENST00000299440, ENST00000367459, ENST00000382592, ENST0000…	2208	277	13528	1.17228	1	0.732836	95.3132
Annotation Cluster 126	Enrichment Score: 1.2213764787264099
Category	Term	Count	%	PValue	Genes	List Total	Pop Hits	Pop Total	Fold Enrichment	Bonferroni	Benjamini	FDR
GOTERM_MF_FAT	GO:0005160~transforming growth factor beta receptor binding	9	0.300501	0.00328571	ENST00000366930, ENST00000400137, ENST00000262160, ENST00000359013, ENST00000374994, ENST00000262158, ENST00000393359, ENST00000344849, ENST00000212355	2149	17	12983	3.1984	0.99134	0.142039	5.29722
GOTERM_MF_FAT	GO:0034713~type I transforming growth factor beta receptor binding	5	0.166945	0.0171507	ENST00000400137, ENST00000262160, ENST00000359013, ENST00000262158, ENST00000344849	2149	7	12983	4.3153	1	0.331441	24.8805
GOTERM_BP_FAT	GO:0070723~response to cholesterol	3	0.100167	0.127056	ENST00000262160, ENST00000359013, ENST00000374994	2208	4	13528	4.59511	1	0.686938	92.2422
BIOCARTA	h_tgfbPathway:TGF beta signaling pathway	7	0.233723	0.154754	ENST00000458537, ENST00000262160, ENST00000262367, ENST00000359013, ENST00000457016, ENST00000374994, ENST00000262158	320	17	1437	1.84908	1	0.947804	89.1853
GOTERM_BP_FAT	GO:0033993~response to lipid	6	0.200334	0.15739	ENST00000262160, ENST00000275493, ENST00000359013, ENST00000374994, ENST00000250615, ENST00000212355	2208	18	13528	2.04227	1	0.745817	96.0119
GOTERM_MF_FAT	GO:0005072~transforming growth factor beta receptor, cytoplasmic mediator activity	4	0.133556	0.269288	ENST00000458537, ENST00000262160, ENST00000262158, ENST00000344849	2149	11	12983	2.19688	1	0.935672	99.4419
Annotation Cluster 127	Enrichment Score: 1.2099605936266287
Category	Term	Count	%	PValue	Genes	List Total	Pop Hits	Pop Total	Fold Enrichment	Bonferroni	Benjamini	FDR
GOTERM_BP_FAT	GO:0045787~positive regulation of cell cycle	21	0.701169	0.000431224	ENST00000341500, ENST00000261254, ENST00000311585, ENST00000275493, ENST00000324106, ENST00000257934, ENST00000346798, ENST00000227507, ENST00000349155, ENST00000372991, ENST00000445399, ENST00000366930, ENST00000302279, ENST00000337514, ENST00000262965, ENST00000366958, ENST00000448083, ENST00000263339, ENST00000379375, ENST00000379579, ENST00000244869	2208	57	13528	2.25725	0.855622	0.0136319	0.808183
GOTERM_BP_FAT	GO:0010638~positive regulation of organelle organization	23	0.767947	0.012129	ENST00000341500, ENST00000254942, ENST00000305249, ENST00000311585, ENST00000328111, ENST00000343849, ENST00000324106, ENST00000257934, ENST00000379661, ENST00000457016, ENST00000371627, ENST00000267996, ENST00000315872, ENST00000445399, ENST00000264867, ENST00000337514, ENST00000366958, ENST00000263339, ENST00000379375, ENST00000263238, ENST00000344290, ENST00000244869, ENST00000399503	2208	83	13528	1.69779	1	0.172598	20.5137
GOTERM_BP_FAT	GO:0045840~positive regulation of mitosis	9	0.300501	0.0398608	ENST00000341500, ENST00000445399, ENST00000311585, ENST00000337514, ENST00000324106, ENST00000257934, ENST00000263339, ENST00000379375, ENST00000244869	2208	25	13528	2.20565	1	0.378306	53.4799
GOTERM_BP_FAT	GO:0051785~positive regulation of nuclear division	9	0.300501	0.0398608	ENST00000341500, ENST00000445399, ENST00000311585, ENST00000337514, ENST00000324106, ENST00000257934, ENST00000263339, ENST00000379375, ENST00000244869	2208	25	13528	2.20565	1	0.378306	53.4799
GOTERM_BP_FAT	GO:0051726~regulation of cell cycle	65	2.17028	0.0784366	ENST00000323927, ENST00000395284, ENST00000302754, ENST00000324106, ENST00000367468, ENST00000313401, ENST00000380874, ENST00000374259, ENST00000349155, ENST00000242208, ENST00000345075, ENST00000296402, ENST00000406870, ENST00000448083, ENST00000324344, ENST00000246868, ENST00000263339, ENST00000410026, ENST00000244869, ENST00000341500, ENST00000394886, ENST00000378827, ENST00000257934, ENST0000…	2208	331	13528	1.20315	1	0.547661	78.4926
GOTERM_BP_FAT	GO:0010564~regulation of cell cycle process	22	0.734558	0.306656	ENST00000341500, ENST00000394886, ENST00000311585, ENST00000314744, ENST00000324106, ENST00000257934, ENST00000457016, ENST00000315872, ENST00000445399, ENST00000296402, ENST00000406870, ENST00000468300, ENST00000337514, ENST00000396418, ENST00000366958, ENST00000215781, ENST00000324344, ENST00000246868, ENST00000263339, ENST00000379375, ENST00000265748, ENST00000244869	2208	114	13528	1.18237	1	0.915507	99.8982
GOTERM_BP_FAT	GO:0007346~regulation of mitotic cell cycle	28	0.934891	0.345903	ENST00000395284, ENST00000324106, ENST00000275493, ENST00000346798, ENST00000380874, ENST00000274026, ENST00000374259, ENST00000227507, ENST00000445399, ENST00000296402, ENST00000406870, ENST00000324344, ENST00000246868, ENST00000263339, ENST00000379375, ENST00000244869, ENST00000341500, ENST00000394886, ENST00000311585, ENST00000420246, ENST00000314744, ENST00000257934, ENST00000457016, ENST0000…	2208	152	13528	1.12862	1	0.936485	99.966
GOTERM_BP_FAT	GO:0007088~regulation of mitosis	11	0.367279	0.431822	ENST00000341500, ENST00000445399, ENST00000311585, ENST00000394886, ENST00000337514, ENST00000324106, ENST00000257934, ENST00000457016, ENST00000263339, ENST00000379375, ENST00000244869	2208	56	13528	1.20348	1	0.968736	99.9976
GOTERM_BP_FAT	GO:0051783~regulation of nuclear division	11	0.367279	0.431822	ENST00000341500, ENST00000445399, ENST00000311585, ENST00000394886, ENST00000337514, ENST00000324106, ENST00000257934, ENST00000457016, ENST00000263339, ENST00000379375, ENST00000244869	2208	56	13528	1.20348	1	0.968736	99.9976
Annotation Cluster 128	Enrichment Score: 1.2097073731863754
Category	Term	Count	%	PValue	Genes	List Total	Pop Hits	Pop Total	Fold Enrichment	Bonferroni	Benjamini	FDR
INTERPRO	IPR000014:PAS	12	0.400668	0.0115463	ENST00000335681, ENST00000263734, ENST00000309964, ENST00000264917, ENST00000323441, ENST00000346562, ENST00000377670, ENST00000242057, ENST00000316418, ENST00000332142, ENST00000254658, ENST00000341724	2687	33	16659	2.25449	1	0.551816	18.6182
INTERPRO	IPR013655:PAS fold-3	8	0.267112	0.0173038	ENST00000335681, ENST00000263734, ENST00000309964, ENST00000323441, ENST00000346562, ENST00000377670, ENST00000242057, ENST00000254658	2687	18	16659	2.75549	1	0.607595	26.6297
[truncated: 4,380 more rows]
